# Supplementary material for: A novel superfamily containing the β-grasp fold involved in binding diverse soluble ligands
Source: Biol Direct. 2007 Jan 24;2:4. doi: 10.1186/1745-6150-2-4 (PMC1796856; doi:10.1186/1745-6150-2-4)
Supplement: Additional file 2 — Comprehensive list of proteins of the SLBB superfamily, their gene neighborhoods, and domain architectures. Alignments of the SLBB domain will be submitted to the Pfam domain database [39]. [file 1745-6150-2-4-S2.txt]

                        Supplementary Material
A novel superfamily with the Beta-grasp fold involved in binding diverse soluble ligands

A. Maxwell Burroughs^&, S. Balaji^, Lakshminarayan M. Iyer^ & L. Aravind^*

*For correspondence: email aravind@ncbi.nlm.nih.gov; telephone (301) 594-2445; fax: (301) 480-9241

^ National Center for Biotechnology Information,
National Library of Medicine,
National Institutes of Health,
Bethesda, MD 20894, USA

& Bioinformatics Program,
Boston University,
24 Cummington Street, Boston, MA 02215, USA

----------------------------------------------------------------------------------------------
I. GENE NEIGHBORHOODS and DOMAIN ARCHITECTURES
Presented below are the gis, domain architectures and operon contexts of the different
families/subfamilies of the SLBB superfamily reported in the study. Members of the families
are represented by a gi which corresponds to the SLBB domain-containing component of the
given gene neighborhood. The operons are shown next to the organism name where "->" signifies
a gene order from the 5'to 3' direction.
The general order of the families/subfamilies presented here follows descriptions given in
the text of the study. Clusters within each family were constructed by grouping proteins with
similar domain architectures.
----------------------------------------------------------------------------------------------
 I.Transcobalamin C-terminal domain clade
^^^^^^^^^^^^^^^^^^^^^^^^^^^^^^^^^^^^^^^^^^^

gi           length    gene neighborhood                                                                                                                                                                                                                                                                                                                                                      Organism                                                                          classification                                      protein description (if available)
62516659     271       <-TM_protein<-SLBB+SLBB**                                                                                                                                                                                                                                                                                                                                              Lactobacillus delbrueckii subsp. bulgaricus ATCC BAA-365                          firmicutes                                          hypothetical protein Ldelb01000050 [Lactobacillus delbrueckii
104773320    271       SLBB+SLBB**->TM_protein->                                                                                                                                                                                                                                                                                                                                              Lactobacillus delbrueckii subsp. bulgaricus ATCC 11842                            firmicutes                                          hypothetical protein Ldb0097 [Lactobacillus delbrueckii subsp.
22777501     141       <-TM_protein<-SLBB**                                                                                                                                                                                                                                                                                                                                                   Oceanobacillus iheyensis HTE831                                                   firmicutes                                          hypothetical conserved protein [Oceanobacillus iheyensis HTE831].
55738671     131       TM_protein->SLBB**->Phosphoenolpyruvate_carboxylase->                                                                                                                                                                                                                                                                                                                  Streptococcus thermophilus CNRZ1066                                               firmicutes                                          conserved hypothetical protein [Streptococcus thermophilus
12724136     129       SLBB**->TM_protein->                                                                                                                                                                                                                                                                                                                                                   Lactococcus lactis subsp. lactis Il1403                                           firmicutes                                          UNKNOWN PROTEIN [Lactococcus lactis subsp. lactis Il1403].
24379179     129       <-Lysozyme_M1||TM_protein->SLBB**->Phosphoenolpyruvate_carboxylase->FftsW->                                                                                                                                                                                                                                                                                            Streptococcus mutans UA159                                                        firmicutes                                          hypothetical protein SMU.711 [Streptococcus mutans UA159].
76562001     129       <-Lysozyme_M1||TM_protein->SLBB**-><-?||Phosphoenolpyruvate_carboxylase->FftsW->                                                                                                                                                                                                                                                                                       Streptococcus agalactiae A909                                                     firmicutes                                          lipoprotein, putative [Streptococcus agalactiae A909].
23002706     128       <-TM_protein<-SLBB**<-?<-?<-?<-CbiO_like_ABC_ATPase                                                                                                                                                                                                                                                                                                                    Lactobacillus gasseri ATCC 33323                                                  firmicutes                                          hypothetical protein Lgas_03000382 [Lactobacillus gasseri ATCC
56807506     128       TM_protein->SLBB**->                                                                                                                                                                                                                                                                                                                                                   Streptococcus pyogenes M49 591                                                    firmicutes                                          COG0058: Glucan phosphorylase [Streptococcus pyogenes M49 591].
71853097     128       <-Lysozyme_M1||TM_protein->SLBB**-><-?<-?||Phosphoenolpyruvate_carboxylase->FftsW->                                                                                                                                                                                                                                                                                    Streptococcus pyogenes MGAS5005                                                   firmicutes                                          hypothetical exported protein [Streptococcus pyogenes MGAS5005].
50902943     127       <-Lysozyme_M1||TM_protein->SLBB**-><-?<-?||Phosphoenolpyruvate_carboxylase->FftsW->                                                                                                                                                                                                                                                                                    Streptococcus pyogenes MGAS10394                                                  firmicutes                                          Hypothetical exported protein [Streptococcus pyogenes MGAS10394].
94990005     127       <-Lysozyme_M1||TM_protein->SLBB**-><-?<-?||Phosphoenolpyruvate_carboxylase->FftsW->                                                                                                                                                                                                                                                                                    Streptococcus pyogenes MGAS10270                                                  firmicutes                                          hypothetical protein MGAS10270_Spy0496 [Streptococcus pyogenes
19747849     126       <-Lysozyme_M1||TM_protein->SLBB**->                                                                                                                                                                                                                                                                                                                                    Streptococcus pyogenes MGAS8232                                                   firmicutes                                          hypothetical protein [Streptococcus pyogenes MGAS8232].
60172711     126       SLBB**->TM_protein->                                                                                                                                                                                                                                                                                                                                                   Lactobacillus reuteri                                                             firmicutes                                          hypothetical protein [Lactobacillus reuteri].
68160806     125       SLBB**->                                                                                                                                                                                                                                                                                                                                                               Lactobacillus reuteri                                                             firmicutes                                          unknown extracellular protein lr1050 [Lactobacillus reuteri].
62513323     114       <-TM_protein<-SLBB**                                                                                                                                                                                                                                                                                                                                                   Lactobacillus casei ATCC 334                                                      firmicutes                                          hypothetical protein LcasA01001702 [Lactobacillus casei ATCC 334].
28811591     113       <-FftsW<-Phosphoenolpyruvate_carboxylase||?->?-><-SLBB**<-TM_protein||Lysozyme_M1->                                                                                                                                                                                                                                                                                    Streptococcus pyogenes SSI-1                                                      firmicutes                                          hypothetical protein [Streptococcus pyogenes SSI-1].
81177123     99        SLBB**->FftsW->Phosphoenolpyruvate_carboxylase->                                                                                                                                                                                                                                                                                                                       Streptococcus suis 89/1591                                                        firmicutes                                          conserved hypothetical protein [Streptococcus suis 89/1591].
58253708     87        <-TM_protein<-SLBB**                                                                                                                                                                                                                                                                                                                                                   Lactobacillus acidophilus NCFM                                                    firmicutes                                          hypothetical protein LBA0040 [Lactobacillus acidophilus NCFM].
28210488     603       IG_like+SLBB*->IG_like+SLBB->IG_like+SLBB->?->?->?->?->B_propeller+IG_like+SLBB+IG_like+IG_like+alpha_alpha_toroid                                                                                                                                                                                                                                                     Clostridium tetani E88                                                            firmicutes                                          putative surface/cell-adhesion protein, big2 domain [Clostridium
28210489     374       IG_like+SLBB->IG_like+SLBB*->IG_like+SLBB->?->?->?->?->B_propeller+IG_like+SLBB+IG_like+IG_like+alpha_alpha_toroid                                                                                                                                                                                                                                                     Clostridium tetani E88                                                            firmicutes                                          putative surface/cell-adhesion protein [Clostridium tetani E88].
28210490     360       IG_like+SLBB->IG_like+SLBB->IG_like+SLBB*->?->?->?->?->B_propeller+IG_like+SLBB+IG_like+IG_like+alpha_alpha_toroid                                                                                                                                                                                                                                                     Clostridium tetani E88                                                            firmicutes                                          putative surface/cell-adhesion protein [Clostridium tetani E88].
42782378     283       <-TM_protein<-CbiO_like_ABC_ATPase<-CbiQ_Cobalt_membrane_transporter<-IG_like+SLBB*<-SLBB+alpha_alpha_toroid+Gram_pos_anchor                                                                                                                                                                                                                                           Bacillus cereus ATCC 10987                                                        firmicutes                                          lipoprotein, putative [Bacillus cereus ATCC 10987].
49180052     282       <-TM_domain<-TM_protein<-CbiO_like_ABC_ATPase<-CbiQ_Cobalt_membrane_transporter<-IG_like+SLBB*<-SLBB+alpha_alpha_toroid+Gram_pos_anchor                                                                                                                                                                                                                                Bacillus anthracis str. Sterne                                                    firmicutes                                          lipoprotein, putative [Bacillus anthracis str. Sterne].
47564442     281       SLBB+alpha_alpha_toroid+Gram_pos_anchor->IG_like+SLBB*->CbiQ_Cobalt_membrane_transporter->CbiO_like_ABC_ATPase->TM_protein->TM_domain->                                                                                                                                                                                                                                Bacillus cereus G9241                                                             firmicutes                                          putative surface/cell-adhesion protein [Bacillus cereus G9241].
49329728     275       <-TM_domain<-TM_protein<-CbiO_like_ABC_ATPase<-CbiQ_Cobalt_membrane_transporter<-IG_like+SLBB*<-SLBB+alpha_alpha_toroid+Gram_pos_anchor                                                                                                                                                                                                                                Bacillus thuringiensis serovar konkukian str. 97-27                               firmicutes                                          conserved hypothetical protein [Bacillus thuringiensis serovar
81429450     275       <-TM_protein<-CbiO_like_ABC_ATPase<-CbiQ_Cobalt_membrane_transporter<-IG_like+SLBB**<-?||?->CbiO_like_ABC_ATPase->                                                                                                                                                                                                                                                     Lactobacillus sakei subsp. sakei 23K                                              firmicutes                                          Putative metal ion ABC transporter, substrate-binding lipoprotein
51975701     274       <-TM_domain<-TM_protein<-CbiO_like_ABC_ATPase<-CbiQ_Cobalt_membrane_transporter<-IG_like+SLBB*<-SLBB+alpha_alpha_toroid+Gram_pos_anchor                                                                                                                                                                                                                                Bacillus cereus E33L                                                              firmicutes                                          lipoprotein [Bacillus cereus E33L].
89206545     273       <-TM_protein<-CbiO_like_ABC_ATPase<-?<-?<-CbiQ_Cobalt_membrane_transporter<-IG_like+SLBB*<-SLBB+alpha_alpha_toroid+Gram_pos_anchor                                                                                                                                                                                                                                     Bacillus weihenstephanensis KBAB4                                                 firmicutes                                          conserved hypothetical protein [Bacillus weihenstephanensis KBAB4].
89199917     265       SLBB+alpha_alpha_toroid+Gram_pos_anchor->IG_like+SLBB*->CbiQ_Cobalt_membrane_transporter->CbiO_like_ABC_ATPase->TM_protein->TM_domain->                                                                                                                                                                                                                                Bacillus cereus subsp. cytotoxis NVH 391-98                                       firmicutes                                          conserved hypothetical protein [Bacillus cereus subsp. cytotoxis
83590302     252       <-TM_protein<-CbiO_like_ABC_ATPase<-CbiQ_Cobalt_membrane_transporter                                                                                                                                                                                                                                                                                                   Moorella thermoacetica ATCC 39073                                                 firmicutes                                          hypothetical protein Moth_1458 [Moorella thermoacetica ATCC 39073].
88945171     234       CbiQ_Cobalt_membrane_transporter->CbiO_like_ABC_ATPase->TM_protein->                                                                                                                                                                                                                                                                                                   Desulfotomaculum reducens MI-1                                                    firmicutes                                          hypothetical protein DredDRAFT_1400 [Desulfotomaculum reducens
98659778     153       <-TM_protein<-CbiO_like_ABC_ATPase<-CbiQ_Cobalt_membrane_transporter                                                                                                                                                                                                                                                                                                   Pelotomaculum thermopropionicum SI                                                firmicutes                                          unnamed protein product [Pelotomaculum thermopropionicum SI].
42782379     608       <-TM_protein<-CbiO_like_ABC_ATPase<-CbiQ_Cobalt_membrane_transporter<-IG_like+SLBB<-SLBB+alpha_alpha_toroid+Gram_pos_anchor*                                                                                                                                                                                                                                           Bacillus cereus ATCC 10987                                                        firmicutes                                          LPXTG-motif cell wall anchor domain protein [Bacillus cereus ATCC
49180053     605       <-TM_domain<-TM_protein<-CbiO_like_ABC_ATPase<-CbiQ_Cobalt_membrane_transporter<-IG_like+SLBB<-SLBB+alpha_alpha_toroid+Gram_pos_anchor*                                                                                                                                                                                                                                Bacillus anthracis str. Sterne                                                    firmicutes                                          LPXTG-motif cell wall anchor domain protein [Bacillus anthracis
51975700     604       <-TM_domain<-TM_protein<-CbiO_like_ABC_ATPase<-CbiQ_Cobalt_membrane_transporter<-IG_like+SLBB<-SLBB+alpha_alpha_toroid+Gram_pos_anchor*                                                                                                                                                                                                                                Bacillus cereus E33L                                                              firmicutes                                          LPXTG-motif cell wall anchor domain protein [Bacillus cereus E33L].
89206546     598       <-CbiO_like_ABC_ATPase<-?<-?<-CbiQ_Cobalt_membrane_transporter<-IG_like+SLBB<-SLBB+alpha_alpha_toroid+Gram_pos_anchor*                                                                                                                                                                                                                                                 Bacillus weihenstephanensis KBAB4                                                 firmicutes                                          Surface protein from Gram-positive cocci, anchor region [Bacillus
47503799     595       <-TM_domain<-TM_protein<-CbiO_like_ABC_ATPase<-CbiQ_Cobalt_membrane_transporter<-IG_like+SLBB<-SLBB+alpha_alpha_toroid+Gram_pos_anchor**                                                                                                                                                                                                                               Bacillus anthracis str. 'Ames Ancestor'                                           firmicutes                                          LPXTG-motif cell wall anchor domain protein [Bacillus anthracis
47564443     595       SLBB+alpha_alpha_toroid+Gram_pos_anchor*->IG_like+SLBB->CbiQ_Cobalt_membrane_transporter->CbiO_like_ABC_ATPase->TM_protein->TM_domain->                                                                                                                                                                                                                                Bacillus cereus G9241                                                             firmicutes                                          putative surface/cell-adhesion protein [Bacillus cereus G9241].
49329729     594       <-TM_domain<-TM_protein<-CbiO_like_ABC_ATPase<-CbiQ_Cobalt_membrane_transporter<-IG_like+SLBB<-SLBB+alpha_alpha_toroid+Gram_pos_anchor*                                                                                                                                                                                                                                Bacillus thuringiensis serovar konkukian str. 97-27                               firmicutes                                          conserved hypothetical protein [Bacillus thuringiensis serovar
68271041     588       SLBB+alpha_alpha_toroid+Gram_pos_anchor**->                                                                                                                                                                                                                                                                                                                            Bacillus cereus                                                                   firmicutes                                          Gar [Bacillus cereus].
89199916     588       SLBB+alpha_alpha_toroid+Gram_pos_anchor*->IG_like+SLBB->CbiQ_Cobalt_membrane_transporter->CbiO_like_ABC_ATPase->TM_protein->TM_domain->                                                                                                                                                                                                                                Bacillus cereus subsp. cytotoxis NVH 391-98                                       firmicutes                                          Surface protein from Gram-positive cocci, anchor region [Bacillus
88945170     1174       CbiQ_Cobalt_membrane_transporter->CbiO_like_ABC_ATPase->TM_protein->                                                                                                                                                                                                                                                                                                  Desulfotomaculum reducens MI-1                                                    firmicutes                                          hypothetical protein DredDRAFT_1399 [Desulfotomaculum reducens
83590303     932       <-TM_protein<-CbiO_like_ABC_ATPase<-CbiQ_Cobalt_membrane_transporter<-?<-?*<-?||?->?->?-><-CbiO_like_ABC_ATPase                                                                                                                                                                                                                                                        Moorella thermoacetica ATCC 39073                                                 firmicutes                                          Ig-like, group 2 [Moorella thermoacetica ATCC 39073].
71491049     754       CbiQ_Cobalt_membrane_transporter->CbiO_like_ABC_ATPase->TM_protein->                                                                                                                                                                                                                                                                                                   Syntrophomonas wolfei subsp. wolfei str. Goettingen                               firmicutes                                          S-layer homology region:Bacterial Ig-like, group 2 [Syntrophomonas
98659780     745       <-CbiQ_Cobalt_membrane_transporter                                                                                                                                                                                                                                                                                                                                     Pelotomaculum thermopropionicum SI                                                firmicutes                                          unnamed protein product [Pelotomaculum thermopropionicum SI].
21227697     181       <-HTH_like+SLBB**||?->proton_channel_protein->                                                                                                                                                                                                                                                                                                                         Methanosarcina mazei Go1                                                          euryarchaeota                                       hypothetical protein MM1595 [Methanosarcina mazei Go1].
72395507     181       <-proton_channel_protein<-?||HTH_like+SLBB**->                                                                                                                                                                                                                                                                                                                         Methanosarcina barkeri str. fusaro                                                euryarchaeota                                       transcriptional regulator, ArsR family [Methanosarcina barkeri str.
19914119     171       <-HTH_like+SLBB**||?->proton_channel_protein->                                                                                                                                                                                                                                                                                                                         Methanosarcina acetivorans C2A                                                    euryarchaeota                                       transcriptional regulator, ArsR family [Methanosarcina acetivorans
91772946     171       HTH_like+SLBB**->                                                                                                                                                                                                                                                                                                                                                      Methanococcoides burtonii DSM 6242                                                euryarchaeota                                       transcriptional regulator, ArsR family [Methanococcoides burtonii
19915607     877       SLBB+Fasciclin+SLBB+Fasciclin+beta_rich_domain**->                                                                                                                                                                                                                                                                                                                     Methanosarcina acetivorans C2A                                                    euryarchaeota                                       hypothetical protein (multi-domain) [Methanosarcina acetivorans
21228740     719       <-SLBB+Fasciclin+SLBB+Fasciclin+beta_rich_domain**                                                                                                                                                                                                                                                                                                                     Methanosarcina mazei Go1                                                          euryarchaeota                                       hypothetical protein MM2638 [Methanosarcina mazei Go1].
21227999     620       SLBB+Fasciclin+SLBB+Fasciclin+beta_rich_domain**->                                                                                                                                                                                                                                                                                                                     Methanosarcina mazei Go1                                                          euryarchaeota                                       hypothetical protein MM1897 [Methanosarcina mazei Go1].
86604362     364       HTH_like+HTH_like+SLBB**->                                                                                                                                                                                                                                                                                                                                             Lactobacillus reuteri                                                             firmicutes                                          transcriptional regulator [Lactobacillus reuteri].
89090278     359       <-HTH_like+HTH_like+SLBB**                                                                                                                                                                                                                                                                                                                                             Lactobacillus reuteri JCM 1112                                                    firmicutes                                          Helix-turn-helix, AraC type [Lactobacillus reuteri JCM 1112].
28210494     1880      IG_like+SLBB->IG_like+SLBB->IG_like+SLBB->?->?->?->?->B_propeller+IG_like+SLBB+IG_like+IG_like+alpha_alpha_toroid*                                                                                                                                                                                                                                                     Clostridium tetani E88                                                            firmicutes                                          putative surface/cell-adhesion protein [Clostridium tetani E88].
28210467     1416      SLBB+FIVAR+alpha_alpha_toroid+alpha_alpha_toroid+IG_like+IG_like+IG_like+IG_like**->?->?->?->CbiQ_Cobalt_membrane_transporter->                                                                                                                                                                                                                                        Clostridium tetani E88                                                            firmicutes                                          putative surface/cell-adhesion protein, multiple big2 domain
71491441     1103      <-SLBB+molydopterin_binding_domain(x4)**                                                                                                                                                                                                                                                                                                                               Syntrophomonas wolfei subsp. wolfei str. Goettingen                               firmicutes                                          hypothetical protein SwolDRAFT_0142 [Syntrophomonas wolfei subsp.
11498993     806       <-SLBB+IG_like+IG_like+alpha_alpha_toroid**<-?<-?<-CbiO_like_ABC_ATPase                                                                                                                                                                                                                                                                                                Archaeoglobus fulgidus DSM 4304                                                   euryarchaeota                                       hypothetical protein AF1398 [Archaeoglobus fulgidus DSM 4304].
88602722     618       <-SLBB+proline_rich_region+SLBB**                                                                                                                                                                                                                                                                                                                                      Methanospirillum hungatei JF-1                                                    euryarchaeota                                       PT repeat [Methanospirillum hungatei JF-1].
91773512     534       <-CbiO_like_ABC_ATPase<-?<-?||SLBB+SLBB+SLBB+IG_like**->                                                                                                                                                                                                                                                                                                               Methanococcoides burtonii DSM 6242                                                euryarchaeota                                       hypothetical protein Mbur_1548 [Methanococcoides burtonii DSM
89896601     414       <-CbiO_like_ABC_ATPase<-CbiQ_Cobalt_membrane_transporter||?-><-?<-SLBB+SLBB**<-?<-?<-?<-proton_channel_protein                                                                                                                                                                                                                                                         Desulfitobacterium hafniense Y51                                                  firmicutes                                          hypothetical protein DSY3855 [Desulfitobacterium hafniense Y51].
50747707     390       SLBB+SLBB+ribosomal**->                                                                                                                                                                                                                                                                                                                                                Gallus gallus                                                                     metazoa>vertebrata                                  PREDICTED: similar to mitochondrial ribosomal protein L16 [Gallus
88602849     374       SLBB+SLBB**->                                                                                                                                                                                                                                                                                                                                                          Methanospirillum hungatei JF-1                                                    euryarchaeota                                       hypothetical protein Mhun_1577 [Methanospirillum hungatei JF-1].
19918425     250       SLBB**->                                                                                                                                                                                                                                                                                                                                                               Methanosarcina acetivorans C2A                                                    euryarchaeota                                       predicted protein [Methanosarcina acetivorans C2A].
71491050     219       CbiQ_Cobalt_membrane_transporter->CbiO_like_ABC_ATPase->TM_protein->                                                                                                                                                                                                                                                                                                   Syntrophomonas wolfei subsp. wolfei str. Goettingen                               firmicutes                                          hypothetical protein SwolDRAFT_0413 [Syntrophomonas wolfei subsp.
32446063     183       <-SLBB**                                                                                                                                                                                                                                                                                                                                                               Rhodopirellula baltica SH 1                                                       planctomycetes                                      hypothetical protein-transmembrane prediction [Rhodopirellula
68055580     136       <-TM_protein<-?<-?<-SLBB**                                                                                                                                                                                                                                                                                                                                             Exiguobacterium sibiricum 255-15                                                  firmicutes                                          hypothetical protein ExigDRAFT_0773 [Exiguobacterium sibiricum
87310776     129       SLBB**->                                                                                                                                                                                                                                                                                                                                                               Blastopirellula marina DSM 3645                                                   planctomycetes                                      hypothetical protein DSM3645_07106 [Blastopirellula marina DSM
91201661     128       SLBB**->?->proton_channel_protein->                                                                                                                                                                                                                                                                                                                                    Candidatus Kuenenia stuttgartiensis                                               planctomycetes                                      unknown protein [Candidatus Kuenenia stuttgartiensis].
75760958     109       <-TM_domain<-TM_protein<-CbiO_like_ABC_ATPase<-CbiQ_Cobalt_membrane_transporter<-SLBB**                                                                                                                                                                                                                                                                                Bacillus thuringiensis serovar israelensis ATCC 35646                             firmicutes                                          Hypothetical cytosolic protein [Bacillus thuringiensis serovar
108884564    572       alpha_alpha_toroid+SLBB*                                                                                                                                                                                                                                                                                                                                               Aedes aegypti                                                                     metazoa>hexapoda                                    conserved hypothetical protein [Aedes aegypti].
21301074     446       alpha_alpha_toroid+SLBB*                                                                                                                                                                                                                                                                                                                                               Anopheles gambiae str. PEST                                                       metazoa>hexapoda                                    ENSANGP00000003548 [Anopheles gambiae str. PEST].
66513671     502       alpha_alpha_toroid+SLBB*                                                                                                                                                                                                                                                                                                                                               Apis mellifera                                                                    metazoa>hexapoda                                    PREDICTED: similar to CG3556-PA isoform 2 [Apis mellifera].
99028973     432       alpha_alpha_toroid+SLBB*                                                                                                                                                                                                                                                                                                                                               Bos taurus                                                                        metazoa>vertebrata                                  transcobalamin II [Bos taurus].
61553580     432       alpha_alpha_toroid+SLBB*                                                                                                                                                                                                                                                                                                                                               Bos taurus                                                                        metazoa>vertebrata                                  transcobalamin II precursor [Bos taurus].
61555690     432       alpha_alpha_toroid+SLBB*                                                                                                                                                                                                                                                                                                                                               Bos taurus                                                                        metazoa>vertebrata                                  transcobalamin II precursor [Bos taurus].
76636646     427       alpha_alpha_toroid+SLBB*                                                                                                                                                                                                                                                                                                                                               Bos taurus                                                                        metazoa>vertebrata                                  PREDICTED: similar to transcobalamin I precursor [Bos taurus].
93278823     414       alpha_alpha_toroid+SLBB*                                                                                                                                                                                                                                                                                                                                               Bos taurus                                                                        metazoa>vertebrata                                  Chain A, Structure Of Cobalamin-Complexed Bovine Transcobalamin In
76636648     417       alpha_alpha_toroid+SLBB*                                                                                                                                                                                                                                                                                                                                               Bos taurus                                                                        metazoa>vertebrata                                  PREDICTED: similar to gastric intrinsic factor (vitamin B
73988957     433       alpha_alpha_toroid+SLBB*                                                                                                                                                                                                                                                                                                                                               Canis familiaris                                                                  metazoa>vertebrata                                  PREDICTED: similar to transcobalamin I precursor [Canis
73995435     432       alpha_alpha_toroid+SLBB*                                                                                                                                                                                                                                                                                                                                               Canis familiaris                                                                  metazoa>vertebrata                                  PREDICTED: similar to Transcobalamin II precursor (TCII) (TC II)
54114984     417       alpha_alpha_toroid+SLBB*                                                                                                                                                                                                                                                                                                                                               Canis familiaris                                                                  metazoa>vertebrata                                  gastric intrinsic factor (vitamin B synthesis) [Canis familiaris].
34785362     429       alpha_alpha_toroid+SLBB*                                                                                                                                                                                                                                                                                                                                               Danio rerio                                                                       metazoa>vertebrata>actinopterygii                   LOC407646 protein [Danio rerio].
68360522     142       SLBB*                                                                                                                                                                                                                                                                                                                                                                  Danio rerio                                                                       metazoa>vertebrata>actinopterygii                   PREDICTED: similar to Transcobalamin I precursor (TCI) (TC I)
68360228     143       SLBB*                                                                                                                                                                                                                                                                                                                                                                  Danio rerio                                                                       metazoa>vertebrata>actinopterygii                   PREDICTED: hypothetical protein XP_691309 [Danio rerio].
68360520     143       SLBB*                                                                                                                                                                                                                                                                                                                                                                  Danio rerio                                                                       metazoa>vertebrata>actinopterygii                   PREDICTED: hypothetical protein XP_689937 [Danio rerio].
17861640     595       alpha_alpha_toroid+SLBB*                                                                                                                                                                                                                                                                                                                                               Drosophila melanogaster                                                           metazoa>hexapoda                                    GH17087p [Drosophila melanogaster].
24639685     595       alpha_alpha_toroid+SLBB*                                                                                                                                                                                                                                                                                                                                               Drosophila melanogaster                                                           metazoa>hexapoda                                    CG3556-PA [Drosophila melanogaster].
21071008     433       alpha_alpha_toroid+SLBB*                                                                                                                                                                                                                                                                                                                                               Homo sapiens                                                                      metazoa>vertebrata                                  transcobalamin I precursor [Homo sapiens].
15030000     400       alpha_alpha_toroid+SLBB*                                                                                                                                                                                                                                                                                                                                               Homo sapiens                                                                      metazoa>vertebrata                                  TCN2 protein [Homo sapiens].
135533       433       alpha_alpha_toroid+SLBB*                                                                                                                                                                                                                                                                                                                                               Homo sapiens                                                                      metazoa>vertebrata                                  Transcobalamin-1 precursor (Transcobalamin I) (TCI) (TC I).
32189398     417       alpha_alpha_toroid+SLBB*                                                                                                                                                                                                                                                                                                                                               Homo sapiens                                                                      metazoa>vertebrata                                  gastric intrinsic factor (vitamin B synthesis) precursor [Homo
135534       427       alpha_alpha_toroid+SLBB*                                                                                                                                                                                                                                                                                                                                               Homo sapiens                                                                      metazoa>vertebrata                                  Transcobalamin-2 precursor (Transcobalamin II) (TCII) (TC II).
339203       427       alpha_alpha_toroid+SLBB*                                                                                                                                                                                                                                                                                                                                               Homo sapiens                                                                      metazoa>vertebrata                                  transcobalamin II.
183186       417       alpha_alpha_toroid+SLBB*                                                                                                                                                                                                                                                                                                                                               Homo sapiens                                                                      metazoa>vertebrata                                  intrinsic factor.
339205       427       alpha_alpha_toroid+SLBB*                                                                                                                                                                                                                                                                                                                                               Homo sapiens                                                                      metazoa>vertebrata                                  transcobalamin II.
17391387     423       alpha_alpha_toroid+SLBB*                                                                                                                                                                                                                                                                                                                                               Homo sapiens                                                                      metazoa>vertebrata                                  TCN1 protein [Homo sapiens].
12654675     427       alpha_alpha_toroid+SLBB*                                                                                                                                                                                                                                                                                                                                               Homo sapiens                                                                      metazoa>vertebrata                                  Transcobalamin II; macrocytic anemia [Homo sapiens].
93278818     409       alpha_alpha_toroid+SLBB*                                                                                                                                                                                                                                                                                                                                               Homo sapiens                                                                      metazoa>vertebrata                                  Chain B, Structure Of Human Transcobalamin In Complex With
21071010     427       alpha_alpha_toroid+SLBB*                                                                                                                                                                                                                                                                                                                                               Homo sapiens                                                                      metazoa>vertebrata                                  transcobalamin II precursor [Homo sapiens].
109106027    434       alpha_alpha_toroid+SLBB*                                                                                                                                                                                                                                                                                                                                               Macaca mulatta                                                                    metazoa>vertebrata                                  PREDICTED: similar to transcobalamin I precursor [Macaca mulatta].
109093865    427       alpha_alpha_toroid+SLBB*                                                                                                                                                                                                                                                                                                                                               Macaca mulatta                                                                    metazoa>vertebrata                                  PREDICTED: transcobalamin II isoform 4 [Macaca mulatta].
109106031    441       alpha_alpha_toroid+SLBB*                                                                                                                                                                                                                                                                                                                                               Macaca mulatta                                                                    metazoa>vertebrata                                  PREDICTED: similar to gastric intrinsic factor (vitamin B
109093871    386       alpha_alpha_toroid+SLBB*                                                                                                                                                                                                                                                                                                                                               Macaca mulatta                                                                    metazoa>vertebrata                                  PREDICTED: transcobalamin II isoform 2 [Macaca mulatta].
109093869    400       alpha_alpha_toroid+SLBB*                                                                                                                                                                                                                                                                                                                                               Macaca mulatta                                                                    metazoa>vertebrata                                  PREDICTED: transcobalamin II isoform 3 [Macaca mulatta].
109093867    436       alpha_alpha_toroid+SLBB*                                                                                                                                                                                                                                                                                                                                               Macaca mulatta                                                                    metazoa>vertebrata                                  PREDICTED: transcobalamin II isoform 1 [Macaca mulatta].
109106029    417       alpha_alpha_toroid+SLBB*                                                                                                                                                                                                                                                                                                                                               Macaca mulatta                                                                    metazoa>vertebrata                                  PREDICTED: similar to gastric intrinsic factor (vitamin B
74150835     430       alpha_alpha_toroid+SLBB*                                                                                                                                                                                                                                                                                                                                               Mus musculus                                                                      metazoa>vertebrata                                  unnamed protein product [Mus musculus].
7657639      430       alpha_alpha_toroid+SLBB*                                                                                                                                                                                                                                                                                                                                               Mus musculus                                                                      metazoa>vertebrata                                  transcobalamin 2 [Mus musculus].
1708428      417       alpha_alpha_toroid+SLBB*                                                                                                                                                                                                                                                                                                                                               Mus musculus                                                                      metazoa>vertebrata                                  Gastric intrinsic factor precursor (Intrinsic factor) (IF) (INF).
110002505    417       alpha_alpha_toroid+SLBB*                                                                                                                                                                                                                                                                                                                                               Mus musculus                                                                      metazoa>vertebrata                                  Gastric intrinsic factor [Mus musculus].
74213291     430       alpha_alpha_toroid+SLBB*                                                                                                                                                                                                                                                                                                                                               Mus musculus                                                                      metazoa>vertebrata                                  unnamed protein product [Mus musculus].
55661075     427       alpha_alpha_toroid+SLBB*                                                                                                                                                                                                                                                                                                                                               Pan troglodytes                                                                   metazoa>vertebrata                                  PREDICTED: similar to TCN2 [Pan troglodytes].
55635977     585       alpha_alpha_toroid+SLBB*                                                                                                                                                                                                                                                                                                                                               Pan troglodytes                                                                   metazoa>vertebrata                                  PREDICTED: similar to transcobalamin I precursor; haptocorrin [Pan
55726028     427       alpha_alpha_toroid+SLBB*                                                                                                                                                                                                                                                                                                                                               Pongo pygmaeus                                                                    metazoa>vertebrata                                  hypothetical protein [Pongo pygmaeus].
8393437      421       alpha_alpha_toroid+SLBB*                                                                                                                                                                                                                                                                                                                                               Rattus norvegicus                                                                 metazoa>vertebrata                                  gastric intrinsic factor [Rattus norvegicus].
5910985      427       alpha_alpha_toroid+SLBB*                                                                                                                                                                                                                                                                                                                                               Rattus norvegicus                                                                 metazoa>vertebrata                                  transcobalamin II precursor [Rattus norvegicus].
1708429      417       alpha_alpha_toroid+SLBB*                                                                                                                                                                                                                                                                                                                                               Rattus norvegicus                                                                 metazoa>vertebrata                                  Gastric intrinsic factor precursor (Intrinsic factor) (IF) (INF).
122220       416       alpha_alpha_toroid+SLBB*                                                                                                                                                                                                                                                                                                                                               Sus scrofa                                                                        metazoa>vertebrata                                  Transcobalamin-1 precursor (Transcobalamin I) (TCI) (TC I)
47224919     137       SLBB*                                                                                                                                                                                                                                                                                                                                                                  Tetraodon nigroviridis                                                            metazoa>vertebrata>actinopterygii                   unnamed protein product [Tetraodon nigroviridis].
47226456     425       alpha_alpha_toroid+SLBB*                                                                                                                                                                                                                                                                                                                                               Tetraodon nigroviridis                                                            metazoa>vertebrata>actinopterygii                   unnamed protein product [Tetraodon nigroviridis].
91084685     452       alpha_alpha_toroid+SLBB*                                                                                                                                                                                                                                                                                                                                               Tribolium castaneum                                                               metazoa>hexapoda                                    PREDICTED: similar to CG3556-PA [Tribolium castaneum].
51704112     441       alpha_alpha_toroid+SLBB*                                                                                                                                                                                                                                                                                                                                               Xenopus laevis                                                                    metazoa>vertebrata                                  LOC446933 protein [Xenopus laevis].
66910733     450       alpha_alpha_toroid+SLBB*                                                                                                                                                                                                                                                                                                                                               Xenopus laevis                                                                    metazoa>vertebrata                                  LOC443699 protein [Xenopus laevis].
76780047     450       alpha_alpha_toroid+SLBB*                                                                                                                                                                                                                                                                                                                                               Xenopus laevis                                                                    metazoa>vertebrata                                  Unknown (protein for IMAGE:4030562) [Xenopus laevis].
76779682     444       alpha_alpha_toroid+SLBB*                                                                                                                                                                                                                                                                                                                                               Xenopus laevis                                                                    metazoa>vertebrata                                  LOC446933 protein [Xenopus laevis].
49256191     444       alpha_alpha_toroid+SLBB*                                                                                                                                                                                                                                                                                                                                               Xenopus laevis                                                                    metazoa>vertebrata                                  LOC443699 protein [Xenopus laevis].
56789104     443       alpha_alpha_toroid+SLBB*                                                                                                                                                                                                                                                                                                                                               Xenopus tropicalis                                                                metazoa>vertebrata                                  LOC496768 protein [Xenopus tropicalis].

----------------------------------------------------------------------------------------------
 II.Nqo1-like clade
^^^^^^^^^^^^^^^^^^^^
A.Nqo1/RnfC/PduS-like family
==========================
1.Nqo1-like subfamily:

gly-rich_loop+rossman-like_fold+SLBB+4helix_metal_bind
67538918     497       gly-rich_loop+rossman-like_fold+SLBB+4helix_metal_bind*                                                                                                                                                                                                                                                                                                                Aspergillus nidulans FGSC A4                                                      fungi>ascomycota                                    NADH-ubiquinone oxidoreductase 51 kDa subunit [Aspergillus nidulans
39974413     497       gly-rich_loop+rossman-like_fold+SLBB+4helix_metal_bind*                                                                                                                                                                                                                                                                                                                Magnaporthe grisea 70-15                                                          fungi>ascomycota                                    hypothetical protein MG00647.4 [Magnaporthe grisea 70-15].
90306527     529       gly-rich_loop+rossman-like_fold+SLBB+4helix_metal_bind*                                                                                                                                                                                                                                                                                                                Coccidioides immitis RS                                                           fungi>ascomycota                                    NADH-ubiquinone oxidoreductase 51 kDa subunit, mitochondrial
46134221     486       gly-rich_loop+rossman-like_fold+SLBB+4helix_metal_bind*                                                                                                                                                                                                                                                                                                                Gibberella zeae PH-1                                                              fungi>ascomycota                                    NUBM_NEUCR NADH-ubiquinone oxidoreductase 51 kDa subunit,
70993752     496       gly-rich_loop+rossman-like_fold+SLBB+4helix_metal_bind*                                                                                                                                                                                                                                                                                                                Aspergillus fumigatus Af293                                                       fungi>ascomycota                                    NADH-ubiquinone oxidoreductase 51 kDa subunit precursor
50424275     487       gly-rich_loop+rossman-like_fold+SLBB+4helix_metal_bind*                                                                                                                                                                                                                                                                                                                Debaryomyces hansenii CBS767                                                      fungi>ascomycota                                    hypothetical protein DEHA0F09251g [Debaryomyces hansenii CBS767].
50547327     488       gly-rich_loop+rossman-like_fold+SLBB+4helix_metal_bind*                                                                                                                                                                                                                                                                                                                Yarrowia lipolytica CLIB122                                                       fungi>ascomycota                                    YlNUBM [Yarrowia lipolytica].
15425872     489       gly-rich_loop+rossman-like_fold+SLBB+4helix_metal_bind*                                                                                                                                                                                                                                                                                                                Candida tropicalis                                                                fungi>ascomycota                                    NADH dehydrogenase complex I 51 kDa subunit [Candida tropicalis].
68486372     490       gly-rich_loop+rossman-like_fold+SLBB+4helix_metal_bind*                                                                                                                                                                                                                                                                                                                Candida albicans SC5314                                                           fungi>ascomycota                                    putative mitochondrial complex I 51kd subunit [Candida albicans
85086245     493       gly-rich_loop+rossman-like_fold+SLBB+4helix_metal_bind*                                                                                                                                                                                                                                                                                                                Neurospora crassa OR74A                                                           fungi>ascomycota                                    NADH-UBIQUINONE OXIDOREDUCTASE 51 KD SUBUNIT PRECURSOR (COMPLEX
3032         493       gly-rich_loop+rossman-like_fold+SLBB+4helix_metal_bind*                                                                                                                                                                                                                                                                                                                Neurospora crassa                                                                 fungi>ascomycota                                    51 kD subunit of NADH dehydrogenase (ubiquinone) [Neurospora
88177565     495       gly-rich_loop+rossman-like_fold+SLBB+4helix_metal_bind*                                                                                                                                                                                                                                                                                                                Chaetomium globosum CBS 148.51                                                    fungi>ascomycota                                    NADH-ubiquinone oxidoreductase 51 kDa subunit, mitochondrial
83768068     496       gly-rich_loop+rossman-like_fold+SLBB+4helix_metal_bind*                                                                                                                                                                                                                                                                                                                Aspergillus oryzae                                                                fungi>ascomycota                                    unnamed protein product [Aspergillus oryzae].
4107329      452       gly-rich_loop+rossman-like_fold+SLBB+4helix_metal_bind*                                                                                                                                                                                                                                                                                                                Schizosaccharomyces pombe                                                         fungi>ascomycota                                    SPBC18E5.10 [Schizosaccharomyces pombe].
7684616      379       gly-rich_loop+rossman-like_fold+SLBB+4helix_metal_bind*                                                                                                                                                                                                                                                                                                                Yarrowia lipolytica                                                               fungi>ascomycota                                    NADH:ubiquinone oxidoreductase 51 kDa subunit [Yarrowia
1556376      496       gly-rich_loop+rossman-like_fold+SLBB+4helix_metal_bind*                                                                                                                                                                                                                                                                                                                Aspergillus niger                                                                 fungi>ascomycota                                    51kDa subunit of NADH:ubiquinone reductase (complex I); NADH
57226385     534       gly-rich_loop+rossman-like_fold+SLBB+4helix_metal_bind*                                                                                                                                                                                                                                                                                                                Cryptococcus neoformans var. neoformans JEC21                                     fungi>basidiomycota                                 NADH-ubiquinone oxidoreductase 51 kDa subunit, putative
50258845     534       gly-rich_loop+rossman-like_fold+SLBB+4helix_metal_bind*                                                                                                                                                                                                                                                                                                                Cryptococcus neoformans var. neoformans B-3501A                                   fungi>basidiomycota                                 hypothetical protein CNBD2240 [Cryptococcus neoformans var.
71004398     846       gly-rich_loop+rossman-like_fold+SLBB+4helix_metal_bind*                                                                                                                                                                                                                                                                                                                Ustilago maydis 521                                                               fungi>basidiomycota                                 hypothetical protein UM00718.1 [Ustilago maydis 521].
17531727     479       gly-rich_loop+rossman-like_fold+SLBB+4helix_metal_bind*                                                                                                                                                                                                                                                                                                                Caenorhabditis elegans                                                            metazoa                                             NADH Ubiquinone Oxidoreductase family member (nuo-1)
39597344     479       gly-rich_loop+rossman-like_fold+SLBB+4helix_metal_bind*                                                                                                                                                                                                                                                                                                                Caenorhabditis briggsae                                                           metazoa                                             Hypothetical protein CBG02970 [Caenorhabditis briggsae].
56753822     475       gly-rich_loop+rossman-like_fold+SLBB+4helix_metal_bind*                                                                                                                                                                                                                                                                                                                Schistosoma japonicum                                                             metazoa                                             SJCHGC01665 protein [Schistosoma japonicum].
72087543     471       gly-rich_loop+rossman-like_fold+SLBB+4helix_metal_bind*                                                                                                                                                                                                                                                                                                                Strongylocentrotus purpuratus                                                     metazoa>echinodermata                               PREDICTED: similar to NADH dehydrogenase (ubiquinone) flavoprotein
54645518     477       gly-rich_loop+rossman-like_fold+SLBB+4helix_metal_bind*                                                                                                                                                                                                                                                                                                                Drosophila pseudoobscura                                                          metazoa>hexapoda                                    GA21571-PA [Drosophila pseudoobscura].
91082435     478       gly-rich_loop+rossman-like_fold+SLBB+4helix_metal_bind*                                                                                                                                                                                                                                                                                                                Tribolium castaneum                                                               metazoa>hexapoda                                    PREDICTED: similar to CG9140-PA [Tribolium castaneum].
19920794     474       gly-rich_loop+rossman-like_fold+SLBB+4helix_metal_bind*                                                                                                                                                                                                                                                                                                                Drosophila melanogaster                                                           metazoa>hexapoda                                    CG9140-PA [Drosophila melanogaster].
24653819     481       gly-rich_loop+rossman-like_fold+SLBB+4helix_metal_bind*                                                                                                                                                                                                                                                                                                                Drosophila melanogaster                                                           metazoa>hexapoda                                    CG8102-PA, isoform A [Drosophila melanogaster].
48097536     469       gly-rich_loop+rossman-like_fold+SLBB+4helix_metal_bind*                                                                                                                                                                                                                                                                                                                Apis mellifera                                                                    metazoa>hexapoda                                    PREDICTED: similar to CG9140-PA [Apis mellifera].
94468934     486       gly-rich_loop+rossman-like_fold+SLBB+4helix_metal_bind*                                                                                                                                                                                                                                                                                                                Aedes aegypti                                                                     metazoa>hexapoda                                    mitochondrial NADH:ubiquinone oxidoreductase NDUFV1/51 kDa subunit
19527833     462       gly-rich_loop+rossman-like_fold+SLBB+4helix_metal_bind*                                                                                                                                                                                                                                                                                                                Drosophila melanogaster                                                           metazoa>hexapoda                                    AT08706p [Drosophila melanogaster].
55236257     486       gly-rich_loop+rossman-like_fold+SLBB+4helix_metal_bind*                                                                                                                                                                                                                                                                                                                Anopheles gambiae str. PEST                                                       metazoa>hexapoda                                    ENSANGP00000012416 [Anopheles gambiae str. PEST].
24653817     462       gly-rich_loop+rossman-like_fold+SLBB+4helix_metal_bind*                                                                                                                                                                                                                                                                                                                Drosophila melanogaster                                                           metazoa>hexapoda                                    CG8102-PB, isoform B [Drosophila melanogaster].
54792418     462       gly-rich_loop+rossman-like_fold+SLBB+4helix_metal_bind*                                                                                                                                                                                                                                                                                                                Nilaparvata lugens                                                                metazoa>hexapoda                                    NADH-quinone oxidoreductase [Nilaparvata lugens].
54635279     418       gly-rich_loop+rossman-like_fold+SLBB+4helix_metal_bind*                                                                                                                                                                                                                                                                                                                Drosophila pseudoobscura                                                          metazoa>hexapoda                                    GA20825-PA [Drosophila pseudoobscura].
54650938     702       gly-rich_loop+rossman-like_fold+SLBB+4helix_metal_bind*                                                                                                                                                                                                                                                                                                                Drosophila melanogaster                                                           metazoa>hexapoda                                    AT08270p [Drosophila melanogaster].
45550452     702       gly-rich_loop+rossman-like_fold+SLBB+4helix_metal_bind*                                                                                                                                                                                                                                                                                                                Drosophila melanogaster                                                           metazoa>hexapoda                                    CG11423-PA [Drosophila melanogaster].
108876370    487       gly-rich_loop+rossman-like_fold+SLBB+4helix_metal_bind*                                                                                                                                                                                                                                                                                                                Aedes aegypti                                                                     metazoa>hexapoda                                    NADH-ubiquinone oxidoreductase flavoprotein 1 (ndufv1) [Aedes
7709907      257       gly-rich_loop+rossman-like_fold+SLBB+4helix_metal_bind*                                                                                                                                                                                                                                                                                                                Homo sapiens                                                                      metazoa>vertebrata                                  NADH:ubiquinone oxidoreductase flavoprotein 1 subunit; Complex I
73982779     424       gly-rich_loop+rossman-like_fold+SLBB+4helix_metal_bind*                                                                                                                                                                                                                                                                                                                Canis familiaris                                                                  metazoa>vertebrata                                  PREDICTED: similar to NADH dehydrogenase (ubiquinone) flavoprotein
14198176     455       gly-rich_loop+rossman-like_fold+SLBB+4helix_metal_bind*                                                                                                                                                                                                                                                                                                                Homo sapiens                                                                      metazoa>vertebrata                                  NDUFV1 protein [Homo sapiens].
73982785     457       gly-rich_loop+rossman-like_fold+SLBB+4helix_metal_bind*                                                                                                                                                                                                                                                                                                                Canis familiaris                                                                  metazoa>vertebrata                                  PREDICTED: similar to NADH dehydrogenase (ubiquinone) flavoprotein
163412       490       gly-rich_loop+rossman-like_fold+SLBB+4helix_metal_bind*                                                                                                                                                                                                                                                                                                                Bos taurus                                                                        metazoa>vertebrata                                  NADH dehydrogenase.
14043258     354       gly-rich_loop+rossman-like_fold+SLBB+4helix_metal_bind*                                                                                                                                                                                                                                                                                                                Homo sapiens                                                                      metazoa>vertebrata                                  Unknown (protein for IMAGE:3355366) [Homo sapiens].
71896123     459       gly-rich_loop+rossman-like_fold+SLBB+4helix_metal_bind*                                                                                                                                                                                                                                                                                                                Gallus gallus                                                                     metazoa>vertebrata                                  NADH dehydrogenase (ubiquinone) flavoprotein 1, 51kDa [Gallus
77748340     471       gly-rich_loop+rossman-like_fold+SLBB+4helix_metal_bind*                                                                                                                                                                                                                                                                                                                Xenopus laevis                                                                    metazoa>vertebrata                                  Ndufv1-prov protein [Xenopus laevis].
73982783     460       gly-rich_loop+rossman-like_fold+SLBB+4helix_metal_bind*                                                                                                                                                                                                                                                                                                                Canis familiaris                                                                  metazoa>vertebrata                                  PREDICTED: similar to NADH dehydrogenase (ubiquinone) flavoprotein
109939909    464       gly-rich_loop+rossman-like_fold+SLBB+4helix_metal_bind*                                                                                                                                                                                                                                                                                                                Bos taurus                                                                        metazoa>vertebrata                                  NADH dehydrogenase (ubiquinone) flavoprotein 1, 51kDa [Bos taurus].
73982787     464       gly-rich_loop+rossman-like_fold+SLBB+4helix_metal_bind*                                                                                                                                                                                                                                                                                                                Canis familiaris                                                                  metazoa>vertebrata                                  PREDICTED: similar to NADH dehydrogenase (ubiquinone) flavoprotein
62897683     464       gly-rich_loop+rossman-like_fold+SLBB+4helix_metal_bind*                                                                                                                                                                                                                                                                                                                Homo sapiens                                                                      metazoa>vertebrata                                  NADH dehydrogenase (ubiquinone) flavoprotein 1, 51kDa variant [Homo
55741424     464       gly-rich_loop+rossman-like_fold+SLBB+4helix_metal_bind*                                                                                                                                                                                                                                                                                                                Rattus norvegicus                                                                 metazoa>vertebrata                                  NADH dehydrogenase (ubiquinone) flavoprotein 1, 51kDa [Rattus
40538780     464       gly-rich_loop+rossman-like_fold+SLBB+4helix_metal_bind*                                                                                                                                                                                                                                                                                                                Bos taurus                                                                        metazoa>vertebrata                                  NADH dehydrogenase (ubiquinone) flavoprotein 1, 51kDa [Bos taurus].
23574759     464       gly-rich_loop+rossman-like_fold+SLBB+4helix_metal_bind*                                                                                                                                                                                                                                                                                                                Macaca fascicularis                                                               metazoa>vertebrata                                  NADH dehydrogenase (ubiquinone) flavoprotein 1 [Macaca
15990511     464       gly-rich_loop+rossman-like_fold+SLBB+4helix_metal_bind*                                                                                                                                                                                                                                                                                                                Homo sapiens                                                                      metazoa>vertebrata                                  NADH dehydrogenase (ubiquinone) flavoprotein 1, 51kDa [Homo
15928709     464       gly-rich_loop+rossman-like_fold+SLBB+4helix_metal_bind*                                                                                                                                                                                                                                                                                                                Mus musculus                                                                      metazoa>vertebrata                                  NADH dehydrogenase (ubiquinone) flavoprotein 1 [Mus musculus].
58332830     468       gly-rich_loop+rossman-like_fold+SLBB+4helix_metal_bind*                                                                                                                                                                                                                                                                                                                Xenopus tropicalis                                                                metazoa>vertebrata                                  NADH dehydrogenase (ubiquinone) flavoprotein 1, 51kDa [Xenopus
3184148      464       gly-rich_loop+rossman-like_fold+SLBB+4helix_metal_bind*                                                                                                                                                                                                                                                                                                                Homo sapiens                                                                      metazoa>vertebrata                                  NADH:ubiquinone oxidoreductase 51-kD subunit [Homo sapiens].
51230625     492       gly-rich_loop+rossman-like_fold+SLBB+4helix_metal_bind*                                                                                                                                                                                                                                                                                                                Danio rerio                                                                       metazoa>vertebrata>actinopterygii                   NADH dehydrogenase (ubiquinone) flavoprotein 1 [Danio rerio].
82414771     479       gly-rich_loop+rossman-like_fold+SLBB+4helix_metal_bind*                                                                                                                                                                                                                                                                                                                Danio rerio                                                                       metazoa>vertebrata>actinopterygii                   Zgc:123290 [Danio rerio].
47194143     281       gly-rich_loop+rossman-like_fold+SLBB+4helix_metal_bind*                                                                                                                                                                                                                                                                                                                Tetraodon nigroviridis                                                            metazoa>vertebrata>actinopterygii                   unnamed protein product [Tetraodon nigroviridis].
66805535     479       gly-rich_loop+rossman-like_fold+SLBB+4helix_metal_bind*                                                                                                                                                                                                                                                                                                                Dictyostelium discoideum AX4                                                      mycetozoa>dictyosteliida                            ubiquinone oxidoreductase [Dictyostelium discoideum].
1408306      479       gly-rich_loop+rossman-like_fold+SLBB+4helix_metal_bind*                                                                                                                                                                                                                                                                                                                Dictyostelium discoideum                                                          mycetozoa>dictyosteliida                            QinA.
51947511     474       gly-rich_loop+rossman-like_fold+SLBB+4helix_metal_bind*                                                                                                                                                                                                                                                                                                                Nyctotherus ovalis                                                                alveolata>ciliophora                                hydrogenosomal NADH dehydrogenase 51 kDa subunit [Nyctotherus
51947517     475       gly-rich_loop+rossman-like_fold+SLBB+4helix_metal_bind*                                                                                                                                                                                                                                                                                                                Nyctotherus ovalis                                                                alveolata>ciliophora                                hydrogenosomal NADH dehydrogenase 51 kDa subunit [Nyctotherus
89298911     474       gly-rich_loop+rossman-like_fold+SLBB+4helix_metal_bind*                                                                                                                                                                                                                                                                                                                Tetrahymena thermophila SB210                                                     alveolata>ciliophora                                NADH-quinone oxidoreductase, F subunit family protein [Tetrahymena
71410619     484       gly-rich_loop+rossman-like_fold+SLBB+4helix_metal_bind*                                                                                                                                                                                                                                                                                                                Trypanosoma cruzi strain CL Brener                                                euglenozoa>kinetoplastida                           NADH-ubiquinone oxidoreductase, mitochondrial [Trypanosoma cruzi].
62176128     496       gly-rich_loop+rossman-like_fold+SLBB+4helix_metal_bind*                                                                                                                                                                                                                                                                                                                Trypanosoma brucei                                                                euglenozoa>kinetoplastida                           NADH-ubiquinone oxidoreductase, mitochondrial, putative
68223786     481       gly-rich_loop+rossman-like_fold+SLBB+4helix_metal_bind*                                                                                                                                                                                                                                                                                                                Leishmania major                                                                  euglenozoa>kinetoplastida                           NADH-ubiquinone oxidoreductase, mitochondrial, putative [Leishmania
71402029     484       gly-rich_loop+rossman-like_fold+SLBB+4helix_metal_bind*                                                                                                                                                                                                                                                                                                                Trypanosoma cruzi strain CL Brener                                                euglenozoa>kinetoplastida                           NADH-ubiquinone oxidoreductase, mitochondrial [Trypanosoma cruzi].
55793663     429       gly-rich_loop+rossman-like_fold+SLBB+4helix_metal_bind*                                                                                                                                                                                                                                                                                                                Trichomonas vaginalis                                                             parabasalidea                                       hydrogenosomal NADH dehydrogenase 51 kDa subunit [Trichomonas
21593325     486       gly-rich_loop+rossman-like_fold+SLBB+4helix_metal_bind*                                                                                                                                                                                                                                                                                                                Arabidopsis thaliana                                                              viridiplantae                                       NADH dehydrogenase [Arabidopsis thaliana].
15242306     486       gly-rich_loop+rossman-like_fold+SLBB+4helix_metal_bind*                                                                                                                                                                                                                                                                                                                Arabidopsis thaliana                                                              viridiplantae                                       FMN binding / NADH dehydrogenase (ubiquinone)/ iron ion binding
639834       487       gly-rich_loop+rossman-like_fold+SLBB+4helix_metal_bind*                                                                                                                                                                                                                                                                                                                Solanum tuberosum                                                                 viridiplantae                                       NADH dehydrogenase [Solanum tuberosum].
34898866     504       gly-rich_loop+rossman-like_fold+SLBB+4helix_metal_bind*                                                                                                                                                                                                                                                                                                                Oryza sativa (japonica cultivar-group)                                            viridiplantae                                       putative NADH dehydrogenase [Oryza sativa (japonica
51857927     394       FdhD/NarQ->?->?->?->?->gly-rich_loop+rossman-like_fold+SLBB+4helix_metal_bind*->                                                                                                                                                                                                                                                                                       Symbiobacterium thermophilum IAM 14863                                            actinobacteria                                      NADH dehydrogenase subunit [Symbiobacterium thermophilum IAM
90588300     456       NuoA->NuoB->HycE->NuoD->NuoE->gly-rich_loop+rossman-like_fold+SLBB+4helix_metal_bind*->NuoG->NuoH->NuoI->NuoJ->NuoK->                                                                                                                                                                                                                                                  Flavobacterium johnsoniae UW101                                                   bacteroidetes/chlorobi                              NADH-quinone oxidoreductase, F subunit [Flavobacterium johnsoniae
48855032     448       NuoA->NuoB->HycE->NuoD->NuoE->gly-rich_loop+rossman-like_fold+SLBB+4helix_metal_bind*->NuoG->NuoH->NuoI->NuoJ->NuoK->                                                                                                                                                                                                                                                  Cytophaga hutchinsonii                                                            bacteroidetes/chlorobi                              COG1894: NADH:ubiquinone oxidoreductase, NADH-binding (51 kD)
46399839     432       NuoA->NuoB->HycE->NuoD->NuoE->gly-rich_loop+rossman-like_fold+SLBB+4helix_metal_bind*->NuoG->NuoH->NuoI->NuoJ->NuoK->                                                                                                                                                                                                                                                  Candidatus Protochlamydia amoebophila UWE25                                       chlamydiae/verrucomicrobia                          probable NADH-ubiquinone oxidoreductase chain F [Parachlamydia sp.
76259278     446       NuoA->NuoB->HycE->NuoD->NuoE->gly-rich_loop+rossman-like_fold+SLBB+4helix_metal_bind*->NuoG->NuoH->NuoI->NuoJ->NuoK->                                                                                                                                                                                                                                                  Chloroflexus aurantiacus J-10-fl                                                  chloroflexi                                         NADH-quinone oxidoreductase, F subunit [Chloroflexus aurantiacus
73659814     417       ABC_superfamily_ATPase->?->?->NuoE->gly-rich_loop+rossman-like_fold+SLBB+4helix_metal_bind*->NuoG_like->                                                                                                                                                                                                                                                               Dehalococcoides sp. CBDB1                                                         chloroflexi                                         putative [Fe] hydrogenase, HymB subunit [Dehalococcoides sp.
57225452     417       ABC_superfamily_ATPase->?->?-><-?||NuoE->gly-rich_loop+rossman-like_fold+SLBB+4helix_metal_bind*->NuoG_like->                                                                                                                                                                                                                                                          Dehalococcoides ethenogenes 195                                                   chloroflexi                                         [Fe] hydrogenase, HymB subunit, putative [Dehalococcoides
106888831    449       gly-rich_loop+rossman-like_fold+SLBB+4helix_metal_bind*->NuoG->NuoH->NuoI->NuoJ->NuoK->                                                                                                                                                                                                                                                                                Roseiflexus sp. RS-1                                                              chloroflexi                                         NADH-quinone oxidoreductase, F subunit [Roseiflexus sp. RS-1].
46200217     438       <-NuoK<-NuoJ<-NuoI<-NuoH<-NuoG<-gly-rich_loop+rossman-like_fold+SLBB+4helix_metal_bind*<-NuoE<-NuoD<-HycE<-NuoB<-NuoA                                                                                                                                                                                                                                                  Thermus thermophilus HB27                                                         deinococci                                          NADH-quinone oxidoreductase chain F [Thermus thermophilus HB27].
94985021     446       NuoA->NuoB->HycE->NuoD->NuoE->gly-rich_loop+rossman-like_fold+SLBB+4helix_metal_bind*->NuoG->NuoH->NuoI->NuoJ->NuoK->                                                                                                                                                                                                                                                  Deinococcus geothermalis DSM 11300                                                deinococci                                          NADH-quinone oxidoreductase, F subunit [Deinococcus geothermalis
55771471     438       NuoA->NuoB->HycE->NuoD->NuoE->gly-rich_loop+rossman-like_fold+SLBB+4helix_metal_bind*->NuoG->NuoH->NuoI->NuoJ->NuoK->                                                                                                                                                                                                                                                  Thermus thermophilus HB8                                                          deinococci                                          NADH-quinone oxidoreductase chain 1 [Thermus thermophilus HB8].
6459262      444       <-NuoK<-NuoJ<-NuoI<-NuoH<-NuoG<-gly-rich_loop+rossman-like_fold+SLBB+4helix_metal_bind*<-NuoE<-?<-NuoD<-HycE<-NuoB                                                                                                                                                                                                                                                     Deinococcus radiodurans R1                                                        deinococci                                          NADH dehydrogenase I, F subunit [Deinococcus radiodurans R1].
57159872     600       <-gly-rich_loop+rossman-like_fold+SLBB+4helix_metal_bind*<-NuoE                                                                                                                                                                                                                                                                                                        Thermococcus kodakarensis KOD1                                                    euryarchaeota                                       NADH:ubiquinone oxidoreductase, NADH-binding subunit F
67930067     437       <-NuoL<-NuoK<-NuoJ<-NuoH<-NuoG<-gly-rich_loop+rossman-like_fold+SLBB+4helix_metal_bind*<-NuoE<-NuoD<-HycE<-NuoA                                                                                                                                                                                                                                                        Solibacter usitatus Ellin6076                                                     fibrobacteres/acidobacteria                         NADH-quinone oxidoreductase, F subunit [Solibacter usitatus
94968339     439       <-NuoK<-NuoJ<-NuoH<-NuoG<-?<-gly-rich_loop+rossman-like_fold+SLBB+4helix_metal_bind*<-NuoE<-NuoD<-HycE<-NuoA                                                                                                                                                                                                                                                           Acidobacteria bacterium Ellin345                                                  fibrobacteres/acidobacteria                         NADH-quinone oxidoreductase, F subunit [Acidobacteria bacterium
71491584     408       <-NuoG<-NuoG<-gly-rich_loop+rossman-like_fold+SLBB+4helix_metal_bind*<-NuoE                                                                                                                                                                                                                                                                                            Syntrophomonas wolfei subsp. wolfei str. Goettingen                               firmicutes                                          NADH dehydrogenase (quinone) [Syntrophomonas wolfei subsp. wolfei
89210762     408       <-NuoG_like<-gly-rich_loop+rossman-like_fold+SLBB+4helix_metal_bind*<-NuoE                                                                                                                                                                                                                                                                                             Halothermothrix orenii H 168                                                      firmicutes                                          Respiratory-chain NADH dehydrogenase domain, 51 kDa subunit
71491241     407       <-GlcD||?->?->?-><-NuoG_like<-gly-rich_loop+rossman-like_fold+SLBB+4helix_metal_bind*<-NuoE<-?<-?<-ThiH                                                                                                                                                                                                                                                                Syntrophomonas wolfei subsp. wolfei str. Goettingen                               firmicutes                                          NADH dehydrogenase (quinone) [Syntrophomonas wolfei subsp. wolfei
71491247     407       <-NuoE<-?<-?<-ThiH<-?<-gly-rich_loop+rossman-like_fold+SLBB+4helix_metal_bind*<-NuoE<-MoeA<-?<-NuoG<-NuoG                                                                                                                                                                                                                                                              Syntrophomonas wolfei subsp. wolfei str. Goettingen                               firmicutes                                          NADH dehydrogenase (quinone) [Syntrophomonas wolfei subsp. wolfei
71492626     407       NuoG->NuoG->NuoE->gly-rich_loop+rossman-like_fold+SLBB+4helix_metal_bind*-><-MoeA                                                                                                                                                                                                                                                                                      Syntrophomonas wolfei subsp. wolfei str. Goettingen                               firmicutes                                          NADH dehydrogenase (quinone) [Syntrophomonas wolfei subsp. wolfei
29343418     417       MobA->Formate/nitrite_transporter->?->NuoE->gly-rich_loop+rossman-like_fold+SLBB+4helix_metal_bind*->NuoG->MoeA->?->MoaA->                                                                                                                                                                                                                                             Enterococcus faecalis V583                                                        firmicutes                                          NAD-dependent formate dehydrogenase, beta subunit, putative
91200367     427       NuoA->NuoB->NuoD->NuoE->gly-rich_loop+rossman-like_fold+SLBB+4helix_metal_bind*->NuoG->NuoH->NuoI->NuoJ->NuoK->                                                                                                                                                                                                                                                        Candidatus Kuenenia stuttgartiensis                                               planctomycetes                                      strongly similar to NADH dehydrogenase I chain F [Candidatus
68244761     424       <-NuoK<-NuoJ<-NuoI<-NuoH<-NuoG<-gly-rich_loop+rossman-like_fold+SLBB+4helix_metal_bind*<-NuoE<-NuoD<-HycE<-NuoB<-NuoA                                                                                                                                                                                                                                                  Magnetococcus sp. MC-1                                                            proteobacteria                                      NADH-quinone oxidoreductase, F subunit [Magnetococcus sp. MC-1].
85374157     430       <-NuoI<-NuoH<-?<-NuoG<-?<-gly-rich_loop+rossman-like_fold+SLBB+4helix_metal_bind*<-?<-?<-NuoE<-?<-NuoD                                                                                                                                                                                                                                                                 Erythrobacter litoralis HTCC2594                                                  proteobacteria>alphaproteobacteria                  NADH-ubiquinone dehydrogenase chain F 1 [Erythrobacter litoralis
84502613     430       NuoD->?->NuoE->NuoE->?->gly-rich_loop+rossman-like_fold+SLBB+4helix_metal_bind*->?->?->?->?->NuoG->                                                                                                                                                                                                                                                                    Oceanicola batsensis HTCC2597                                                     proteobacteria>alphaproteobacteria                  NADH-quinone oxidoreductase, F subunit [Oceanicola batsensis
56416878     430       <-NuoL<-NuoK<-NuoJ<-gly-rich_loop+rossman-like_fold+SLBB+4helix_metal_bind*                                                                                                                                                                                                                                                                                            Anaplasma marginale str. St. Maries                                               proteobacteria>alphaproteobacteria                  NADH dehydrogenase chain F [Anaplasma marginale str. St. Maries].
109456578    431       <-NuoG<-?<-?<-?<-gly-rich_loop+rossman-like_fold+SLBB+4helix_metal_bind*<-?<-NuoE<-NuoE<-?<-NuoD                                                                                                                                                                                                                                                                       Roseobacter denitrificans OCh 114                                                 proteobacteria>alphaproteobacteria                  NADH-quinone oxidoreductase chain F [Roseobacter denitrificans OCh
89053670     431       NuoE->NuoE->?->gly-rich_loop+rossman-like_fold+SLBB+4helix_metal_bind*->?->?->?->NuoG->                                                                                                                                                                                                                                                                                Jannaschia sp. CCS1                                                               proteobacteria>alphaproteobacteria                  NADH-quinone oxidoreductase, F subunit [Jannaschia sp. CCS1].
88940595     431       NuoA->NuoB->HycE->NuoD->NuoE->gly-rich_loop+rossman-like_fold+SLBB+4helix_metal_bind*->NuoG->NuoH->NuoI->NuoJ->NuoK->                                                                                                                                                                                                                                                  Acidiphilium cryptum JF-5                                                         proteobacteria>alphaproteobacteria                  NADH-quinone oxidoreductase, F subunit [Acidiphilium cryptum JF-5].
85703201     431       <-NuoG<-?<-?<-?<-gly-rich_loop+rossman-like_fold+SLBB+4helix_metal_bind*<-?<-NuoE||?-><-NuoE                                                                                                                                                                                                                                                                           Roseovarius sp. 217                                                               proteobacteria>alphaproteobacteria                  NADH-quinone oxidoreductase, F subunit [Roseovarius sp. 217].
83953906     431       <-NuoG<-?<-?<-?<-gly-rich_loop+rossman-like_fold+SLBB+4helix_metal_bind*<-?<-NuoE<-NuoE<-NuoD                                                                                                                                                                                                                                                                          Sulfitobacter sp. NAS-14.1                                                        proteobacteria>alphaproteobacteria                  NADH-quinone oxidoreductase, F subunit [Sulfitobacter sp.
83951746     431       NuoD->?->NuoE->NuoE->?->gly-rich_loop+rossman-like_fold+SLBB+4helix_metal_bind*->?->?->?->NuoG->                                                                                                                                                                                                                                                                       Roseovarius nubinhibens ISM                                                       proteobacteria>alphaproteobacteria                  NADH-quinone oxidoreductase, F subunit [Roseovarius nubinhibens
88608878     413       gly-rich_loop+rossman-like_fold+SLBB+4helix_metal_bind*->                                                                                                                                                                                                                                                                                                              Neorickettsia sennetsu str. Miyayama                                              proteobacteria>alphaproteobacteria                  NADH dehydrogenase I, F subunit [Neorickettsia sennetsu str.
83942667     431       <-NuoG<-?<-?<-?<-gly-rich_loop+rossman-like_fold+SLBB+4helix_metal_bind*<-?<-NuoE<-NuoE<-NuoD                                                                                                                                                                                                                                                                          Sulfitobacter sp. EE-36                                                           proteobacteria>alphaproteobacteria                  NADH-quinone oxidoreductase, F subunit [Sulfitobacter sp. EE-36].
83374053     431       <-NuoI<-NuoH<-?<-NuoG<-?<-gly-rich_loop+rossman-like_fold+SLBB+4helix_metal_bind*<-NuoE<-NuoD<-HycE<-NuoB<-NuoA                                                                                                                                                                                                                                                        Rhodobacter sphaeroides ATCC 17029                                                proteobacteria>alphaproteobacteria                  NADH-quinone oxidoreductase, F subunit [Rhodobacter sphaeroides
83368150     431       <-NuoI<-NuoH<-?<-NuoG<-gly-rich_loop+rossman-like_fold+SLBB+4helix_metal_bind*<-?<-NuoE<-NuoD<-HycE<-NuoB                                                                                                                                                                                                                                                              Rhodobacter sphaeroides ATCC 17025                                                proteobacteria>alphaproteobacteria                  NADH-quinone oxidoreductase, F subunit [Rhodobacter sphaeroides
39933810     518       NuoE->gly-rich_loop+rossman-like_fold+SLBB+4helix_metal_bind*->NuoG->FdhD/NarQ->                                                                                                                                                                                                                                                                                       Rhodopseudomonas palustris CGA009                                                 proteobacteria>alphaproteobacteria                  NAD-dependent formate dehydrogenase beta subunit [Rhodopseudomonas
77387494     431       NuoB->HycE->NuoD->NuoE->?->gly-rich_loop+rossman-like_fold+SLBB+4helix_metal_bind*->?->NuoG->?->NuoH->NuoI->                                                                                                                                                                                                                                                           Rhodobacter sphaeroides 2.4.1                                                     proteobacteria>alphaproteobacteria                  NADH dehydrogenase-ubiquinone oxidoreductase, chain F [Rhodobacter
69936082     431       <-NuoH<-?<-NuoG<-?<-gly-rich_loop+rossman-like_fold+SLBB+4helix_metal_bind*<-?<-NuoE<-NuoE<-NuoD<-HycE                                                                                                                                                                                                                                                                 Paracoccus denitrificans PD1222                                                   proteobacteria>alphaproteobacteria                  NADH-quinone oxidoreductase, F subunit [Paracoccus denitrificans
68192028     557       <-NuoG<-gly-rich_loop+rossman-like_fold+SLBB+4helix_metal_bind*<-?<-MoeA||FdhD/NarQ->MobA->                                                                                                                                                                                                                                                                            Mesorhizobium sp. BNC1                                                            proteobacteria>alphaproteobacteria                  Respiratory-chain NADH dehydrogenase domain, 51 kDa subunit
1938240      431       NuoE->?->gly-rich_loop+rossman-like_fold+SLBB+4helix_metal_bind*->                                                                                                                                                                                                                                                                                                     Rhodobacter capsulatus                                                            proteobacteria>alphaproteobacteria                  complex I 51kDa subunit [Rhodobacter capsulatus].
99035131     417       <-gly-rich_loop+rossman-like_fold+SLBB+4helix_metal_bind*                                                                                                                                                                                                                                                                                                              Wolbachia endosymbiont of Drosophila willistoni TSC#14030-0811.24                 proteobacteria>alphaproteobacteria                  hypothetical protein Wendoof_01000244 [Wolbachia endosymbiont of
42410529     417       gly-rich_loop+rossman-like_fold+SLBB+4helix_metal_bind*-><-?<-?<-?<-NuoI                                                                                                                                                                                                                                                                                               Wolbachia endosymbiont of Drosophila melanogaster                                 proteobacteria>alphaproteobacteria                  Wolbachia endosymbiont of Drosophila melanogaster, complete genome.
99080589     432       HycE->NuoD->?->NuoE->?->gly-rich_loop+rossman-like_fold+SLBB+4helix_metal_bind*->?->?->NuoG->?->NuoH->                                                                                                                                                                                                                                                                 Silicibacter sp. TM1040                                                           proteobacteria>alphaproteobacteria                  NADH-quinone oxidoreductase, F subunit [Silicibacter sp. TM1040].
86137594     432       <-NuoH<-?<-NuoG<-?<-?<-gly-rich_loop+rossman-like_fold+SLBB+4helix_metal_bind*<-?<-NuoE<-NuoD<-?<-HycE                                                                                                                                                                                                                                                                 Roseobacter sp. MED193                                                            proteobacteria>alphaproteobacteria                  NADH-quinone oxidoreductase, F subunit [Roseobacter sp. MED193].
56679352     432       <-NuoH<-?<-NuoG<-?<-?<-gly-rich_loop+rossman-like_fold+SLBB+4helix_metal_bind*<-?<-?<-NuoE<-?<-NuoD                                                                                                                                                                                                                                                                    Silicibacter pomeroyi DSS-3                                                       proteobacteria>alphaproteobacteria                  NADH-quinone oxidoreductase, F subunit [Silicibacter pomeroyi
89359974     433       NuoA->NuoB->HycE->NuoD->NuoE->gly-rich_loop+rossman-like_fold+SLBB+4helix_metal_bind*->NuoG->NuoH->NuoI->NuoJ->NuoK->                                                                                                                                                                                                                                                  Xanthobacter autotrophicus Py2                                                    proteobacteria>alphaproteobacteria                  NADH-quinone oxidoreductase, F subunit [Xanthobacter autotrophicus
84686436     433       NuoD->?->NuoE->NuoE->?->gly-rich_loop+rossman-like_fold+SLBB+4helix_metal_bind*-><-?||?->?->NuoG->                                                                                                                                                                                                                                                                     Rhodobacterales bacterium HTCC2654                                                proteobacteria>alphaproteobacteria                  NADH-quinone oxidoreductase, F subunit [Rhodobacterales bacterium
88940695     434       NuoA->NuoB->NuoD->NuoE->gly-rich_loop+rossman-like_fold+SLBB+4helix_metal_bind*->                                                                                                                                                                                                                                                                                      Acidiphilium cryptum JF-5                                                         proteobacteria>alphaproteobacteria                  NADH dehydrogenase I, F subunit [Acidiphilium cryptum JF-5].
58697052     340       gly-rich_loop+rossman-like_fold+SLBB+4helix_metal_bind*->                                                                                                                                                                                                                                                                                                              Wolbachia endosymbiont of Drosophila simulans                                     proteobacteria>alphaproteobacteria                  NADH dehydrogenase I chain F [Wolbachia endosymbiont of Drosophila
86357243     434       HycE->?->NuoD->?->NuoE->gly-rich_loop+rossman-like_fold+SLBB+4helix_metal_bind*->NuoE->NuoG->NuoH->NuoI->NuoJ->                                                                                                                                                                                                                                                        Rhizobium etli CFN 42                                                             proteobacteria>alphaproteobacteria                  NADH-ubiquinone oxidoreductase chain F protein [Rhizobium etli CFN
68191686     434       <-NuoK<-NuoJ<-NuoI<-NuoH<-NuoG<-gly-rich_loop+rossman-like_fold+SLBB+4helix_metal_bind*<-NuoE<-NuoD<-HycE<-NuoB<-NuoA                                                                                                                                                                                                                                                  Mesorhizobium sp. BNC1                                                            proteobacteria>alphaproteobacteria                  NADH-quinone oxidoreductase, F subunit [Mesorhizobium sp. BNC1].
17935175     434       HycE->?->NuoD->?->NuoE->gly-rich_loop+rossman-like_fold+SLBB+4helix_metal_bind*->NuoG->NuoH->NuoI->NuoJ->NuoK->                                                                                                                                                                                                                                                        Agrobacterium tumefaciens str. C58                                                proteobacteria>alphaproteobacteria                  NADH ubiquinone oxidoreductase chain F [Agrobacterium tumefaciens
15074202     434       NuoB->HycE->NuoD->?->NuoE->gly-rich_loop+rossman-like_fold+SLBB+4helix_metal_bind*->NuoE->NuoG->NuoH->NuoI->NuoJ->                                                                                                                                                                                                                                                     Sinorhizobium meliloti                                                            proteobacteria>alphaproteobacteria                  NADH DEHYDROGENASE I CHAIN F TRANSMEMBRANE PROTEIN [Sinorhizobium
14022144     434       <-NuoJ<-NuoI<-NuoH<-NuoG<-NuoE<-gly-rich_loop+rossman-like_fold+SLBB+4helix_metal_bind*<-NuoE<-NuoD<-HycE<-NuoB<-NuoA                                                                                                                                                                                                                                                  Mesorhizobium loti MAFF303099                                                     proteobacteria>alphaproteobacteria                  NADH-ubiquinone dehydrogenase chain F 1 [Mesorhizobium loti
90417838     435       <-NuoK<-NuoJ<-NuoI<-NuoH<-NuoG<-gly-rich_loop+rossman-like_fold+SLBB+4helix_metal_bind*<-NuoE<-NuoD<-?<-HycE<-NuoB                                                                                                                                                                                                                                                     Aurantimonas sp. SI85-9A1                                                         proteobacteria>alphaproteobacteria                  NADH dehydrogenase I, F subunit [Aurantimonas sp. SI85-9A1].
83858409     435       <-NuoK<-NuoJ<-NuoI<-NuoH<-NuoG<-gly-rich_loop+rossman-like_fold+SLBB+4helix_metal_bind*<-NuoE<-NuoD<-?<-HycE<-NuoB                                                                                                                                                                                                                                                     Oceanicaulis alexandrii HTCC2633                                                  proteobacteria>alphaproteobacteria                  NADH dehydrogenase I, F subunit [Oceanicaulis alexandrii HTCC2633].
102191411    420       gly-rich_loop+rossman-like_fold+SLBB+4helix_metal_bind*->                                                                                                                                                                                                                                                                                                              Rickettsia canadensis str. McKiel                                                 proteobacteria>alphaproteobacteria                  hypothetical protein RcanM_01000114 [Rickettsia canadensis str.
83751390     435       NuoA->NuoB->HycE->NuoD->NuoE->gly-rich_loop+rossman-like_fold+SLBB+4helix_metal_bind*->NuoG->NuoH->NuoI->NuoJ->NuoK->                                                                                                                                                                                                                                                  Bartonella bacilliformis KC583                                                    proteobacteria>alphaproteobacteria                  COG1894: NADH:ubiquinone oxidoreductase, NADH-binding (51 kD)
49239686     435       NuoA->NuoB->HycE->NuoD->NuoE->gly-rich_loop+rossman-like_fold+SLBB+4helix_metal_bind*->NuoG->NuoH->NuoI->NuoJ->NuoK->                                                                                                                                                                                                                                                  Bartonella quintana str. Toulouse                                                 proteobacteria>alphaproteobacteria                  NADH dehydrogenase I, F subunit [Bartonella quintana str.
85708748     430       <-NuoJ<-NuoI<-NuoH<-NuoG<-?<-gly-rich_loop+rossman-like_fold+SLBB+4helix_metal_bind*<-?<-NuoE<-NuoD<-HycE                                                                                                                                                                                                                                                              Erythrobacter sp. NAP1                                                            proteobacteria>alphaproteobacteria                  NADH-ubiquinone dehydrogenase chain F 1 [Erythrobacter sp. NAP1].
103486791    430       <-NuoJ<-NuoI<-NuoH<-NuoG<-?<-gly-rich_loop+rossman-like_fold+SLBB+4helix_metal_bind*<-NuoE<-?<-NuoD<-HycE<-NuoB                                                                                                                                                                                                                                                        Sphingopyxis alaskensis RB2256                                                    proteobacteria>alphaproteobacteria                  NADH-quinone oxidoreductase, F subunit [Sphingopyxis alaskensis
88607132     426       gly-rich_loop+rossman-like_fold+SLBB+4helix_metal_bind*->NuoJ->NuoK->NuoL->                                                                                                                                                                                                                                                                                            Anaplasma phagocytophilum HZ                                                      proteobacteria>alphaproteobacteria                  NADH dehydrogenase I, F subunit [Anaplasma phagocytophilum HZ].
83592895     429       NuoA->NuoB->HycE->NuoD->NuoE->gly-rich_loop+rossman-like_fold+SLBB+4helix_metal_bind*->NuoG->NuoH->NuoI->NuoJ->NuoK->                                                                                                                                                                                                                                                  Rhodospirillum rubrum ATCC 11170                                                  proteobacteria>alphaproteobacteria                  NADH-quinone oxidoreductase, F subunit [Rhodospirillum rubrum ATCC
39937320     428       <-NuoK<-NuoJ<-NuoI<-NuoH<-NuoG<-gly-rich_loop+rossman-like_fold+SLBB+4helix_metal_bind*<-NuoE<-NuoD<-NuoB<-NuoA                                                                                                                                                                                                                                                        Rhodopseudomonas palustris CGA009                                                 proteobacteria>alphaproteobacteria                  NADH-ubiquinone dehydrogenase chain F [Rhodopseudomonas palustris
77741571     428       <-NuoK<-NuoJ<-NuoI<-NuoH<-NuoG<-gly-rich_loop+rossman-like_fold+SLBB+4helix_metal_bind*<-NuoE<-NuoD<-NuoB<-NuoA                                                                                                                                                                                                                                                        Rhodopseudomonas palustris BisA53                                                 proteobacteria>alphaproteobacteria                  NADH dehydrogenase (quinone) [Rhodopseudomonas palustris BisA53].
84516731     428       <-NuoH<-NuoG<-?<-?<-?<-gly-rich_loop+rossman-like_fold+SLBB+4helix_metal_bind*<-?<-NuoE||?-><-NuoE                                                                                                                                                                                                                                                                     Loktanella vestfoldensis SKA53                                                    proteobacteria>alphaproteobacteria                  NADH-quinone oxidoreductase, F subunit [Loktanella vestfoldensis
86748476     428       NuoA->NuoB->NuoD->NuoE->gly-rich_loop+rossman-like_fold+SLBB+4helix_metal_bind*->NuoG->NuoH->NuoI->NuoJ->NuoK->                                                                                                                                                                                                                                                        Rhodopseudomonas palustris HaA2                                                   proteobacteria>alphaproteobacteria                  NADH dehydrogenase (quinone) [Rhodopseudomonas palustris HaA2].
87200309     428       <-NuoK<-NuoJ<-NuoI<-NuoH<-NuoG<-gly-rich_loop+rossman-like_fold+SLBB+4helix_metal_bind*<-NuoE<-?<-?<-?<-NuoD                                                                                                                                                                                                                                                           Novosphingobium aromaticivorans DSM 12444                                         proteobacteria>alphaproteobacteria                  NADH-quinone oxidoreductase, F subunit [Novosphingobium
89071182     428       <-gly-rich_loop+rossman-like_fold+SLBB+4helix_metal_bind*                                                                                                                                                                                                                                                                                                              Oceanicola granulosus HTCC2516                                                    proteobacteria>alphaproteobacteria                  NADH-quinone oxidoreductase, F subunit [Oceanicola granulosus
49238460     435       <-NuoK<-NuoJ<-NuoI<-NuoH<-NuoG<-gly-rich_loop+rossman-like_fold+SLBB+4helix_metal_bind*<-NuoE<-NuoD<-HycE<-NuoB<-NuoA                                                                                                                                                                                                                                                  Bartonella henselae str. Houston-1                                                proteobacteria>alphaproteobacteria                  NADH dehydrogenase I, F subunit [Bartonella henselae str.
23347616     435       NuoA->NuoB->HycE->NuoD->NuoE->gly-rich_loop+rossman-like_fold+SLBB+4helix_metal_bind*->NuoG->NuoH->NuoI->NuoJ->NuoK->                                                                                                                                                                                                                                                  Brucella suis 1330                                                                proteobacteria>alphaproteobacteria                  NADH dehydrogenase I, F subunit [Brucella suis 1330].
17983129     435       <-NuoG<-gly-rich_loop+rossman-like_fold+SLBB+4helix_metal_bind*<-NuoE<-NuoD<-HycE<-NuoB<-NuoA                                                                                                                                                                                                                                                                          Brucella melitensis 16M                                                           proteobacteria>alphaproteobacteria                  NADH-QUINONE OXIDOREDUCTASE CHAIN F [Brucella melitensis 16M].
90425542     428       <-NuoK<-NuoJ<-NuoI<-NuoH<-NuoG<-gly-rich_loop+rossman-like_fold+SLBB+4helix_metal_bind*<-NuoE<-NuoD<-NuoB<-NuoA                                                                                                                                                                                                                                                        Rhodopseudomonas palustris BisB18                                                 proteobacteria>alphaproteobacteria                  NADH dehydrogenase (quinone) [Rhodopseudomonas palustris BisB18].
91975810     428       NuoA->NuoB->NuoD->NuoE->gly-rich_loop+rossman-like_fold+SLBB+4helix_metal_bind*->NuoG->NuoH->NuoI->NuoJ->NuoK->                                                                                                                                                                                                                                                        Rhodopseudomonas palustris BisB5                                                  proteobacteria>alphaproteobacteria                  NADH dehydrogenase (quinone) [Rhodopseudomonas palustris BisB5].
46202357     427       <-NuoG<-gly-rich_loop+rossman-like_fold+SLBB+4helix_metal_bind*<-NuoE<-NuoD<-HycE<-NuoB<-NuoA                                                                                                                                                                                                                                                                          Magnetospirillum magnetotacticum MS-1                                             proteobacteria>alphaproteobacteria                  COG1894: NADH:ubiquinone oxidoreductase, NADH-binding (51 kD)
57161288     425       <-NuoL<-NuoK<-NuoJ<-gly-rich_loop+rossman-like_fold+SLBB+4helix_metal_bind*                                                                                                                                                                                                                                                                                            Ehrlichia ruminantium str. Welgevonden                                            proteobacteria>alphaproteobacteria                  NADH-quinone oxidoreductase chain F [Ehrlichia ruminantium str.
72394246     427       <-gly-rich_loop+rossman-like_fold+SLBB+4helix_metal_bind*                                                                                                                                                                                                                                                                                                              Ehrlichia canis str. Jake                                                         proteobacteria>alphaproteobacteria                  Respiratory-chain NADH dehydrogenase, 51kDa subunit [Ehrlichia
83311881     427       <-NuoK<-NuoJ<-NuoI<-NuoH<-NuoG<-gly-rich_loop+rossman-like_fold+SLBB+4helix_metal_bind*<-NuoE<-NuoD<-HycE<-NuoB<-NuoA                                                                                                                                                                                                                                                  Magnetospirillum magneticum AMB-1                                                 proteobacteria>alphaproteobacteria                  NADH:ubiquinone oxidoreductase [Magnetospirillum magneticum AMB-1].
51459546     421       <-gly-rich_loop+rossman-like_fold+SLBB+4helix_metal_bind*                                                                                                                                                                                                                                                                                                              Rickettsia typhi str. Wilmington                                                  proteobacteria>alphaproteobacteria                  NADH dehydrogenase (ubiquinone) subunit F [Rickettsia typhi str.
11545457     280       <-FdhD/NarQ<-NuoG<-?<-gly-rich_loop+rossman-like_fold+SLBB+4helix_metal_bind*                                                                                                                                                                                                                                                                                          Sinorhizobium meliloti                                                            proteobacteria>alphaproteobacteria                  NAD-dependent formate dehydrogenase beta subunit [Sinorhizobium
58579167     425       <-NuoL<-NuoK<-NuoJ<-gly-rich_loop+rossman-like_fold+SLBB+4helix_metal_bind*                                                                                                                                                                                                                                                                                            Ehrlichia ruminantium str. Welgevonden                                            proteobacteria>alphaproteobacteria                  NADH-quinone oxidoreductase chain F [Ehrlichia ruminantium str.
13423406     439       <-NuoI<-?<-?<-NuoH<-NuoG<-gly-rich_loop+rossman-like_fold+SLBB+4helix_metal_bind*<-?<-?<-NuoE<-?<-NuoD                                                                                                                                                                                                                                                                 Caulobacter crescentus CB15                                                       proteobacteria>alphaproteobacteria                  NADH dehydrogenase I, F subunit [Caulobacter crescentus CB15].
84701665     453       <-NuoG||?-><-?<-?<-?<-gly-rich_loop+rossman-like_fold+SLBB+4helix_metal_bind*<-?<-?<-NuoE                                                                                                                                                                                                                                                                              Parvularcula bermudensis HTCC2503                                                 proteobacteria>alphaproteobacteria                  NADH dehydrogenase I, F subunit [Parvularcula bermudensis
92117738     441       <-NuoK<-NuoJ<-NuoI<-NuoH<-NuoG<-gly-rich_loop+rossman-like_fold+SLBB+4helix_metal_bind*<-NuoE<-?<-NuoD<-HycE<-NuoB                                                                                                                                                                                                                                                     Nitrobacter hamburgensis X14                                                      proteobacteria>alphaproteobacteria                  NADH-quinone oxidoreductase, F subunit [Nitrobacter hamburgensis
34580891     421       <-gly-rich_loop+rossman-like_fold+SLBB+4helix_metal_bind*                                                                                                                                                                                                                                                                                                              Rickettsia sibirica 246                                                           proteobacteria>alphaproteobacteria                  NADH dehydrogenase I chain F [Rickettsia sibirica 246].
27312012     421       gly-rich_loop+rossman-like_fold+SLBB+4helix_metal_bind*->                                                                                                                                                                                                                                                                                                              Rickettsia rickettsii                                                             proteobacteria>alphaproteobacteria                  NADH dehydrogenase I chain F [Rickettsia rickettsii].
15619200     421       gly-rich_loop+rossman-like_fold+SLBB+4helix_metal_bind*->                                                                                                                                                                                                                                                                                                              Rickettsia conorii str. Malish 7                                                  proteobacteria>alphaproteobacteria                  NADH dehydrogenase I chain F [EC:1.6.5.3] [Rickettsia conorii str.
91977350     441       <-NuoK<-NuoJ<-NuoI<-NuoH<-NuoG<-gly-rich_loop+rossman-like_fold+SLBB+4helix_metal_bind*<-?<-NuoE<-?<-NuoD<-HycE                                                                                                                                                                                                                                                        Rhodopseudomonas palustris BisB5                                                  proteobacteria>alphaproteobacteria                  NADH-quinone oxidoreductase, F subunit [Rhodopseudomonas palustris
14523959     421       <-NuoG<-gly-rich_loop+rossman-like_fold+SLBB+4helix_metal_bind*<-NuoE<-NuoD<-HycE<-NuoB<-NuoA                                                                                                                                                                                                                                                                          Sinorhizobium meliloti 1021                                                       proteobacteria>alphaproteobacteria                  NuoF2 NADH  I CHAIN F [Sinorhizobium meliloti 1021].
90423909     441       NuoD->?->NuoE->?->gly-rich_loop+rossman-like_fold+SLBB+4helix_metal_bind*->?->NuoG->NuoH->NuoI->NuoJ->                                                                                                                                                                                                                                                                 Rhodopseudomonas palustris BisB18                                                 proteobacteria>alphaproteobacteria                  NADH-quinone oxidoreductase, F subunit [Rhodopseudomonas palustris
86749697     441       HycE->NuoD->?->NuoE->?->gly-rich_loop+rossman-like_fold+SLBB+4helix_metal_bind*->NuoG->NuoH->NuoI->NuoJ->NuoK->                                                                                                                                                                                                                                                        Rhodopseudomonas palustris HaA2                                                   proteobacteria>alphaproteobacteria                  NADH-quinone oxidoreductase, F subunit [Rhodopseudomonas palustris
5650749      421       NuoA->NuoB->HycE->NuoD->NuoE->gly-rich_loop+rossman-like_fold+SLBB+4helix_metal_bind*->NuoG-><-NuoI<-NuoH                                                                                                                                                                                                                                                              Sinorhizobium meliloti                                                            proteobacteria>alphaproteobacteria                  putative NADH-ubiquinone oxidoreductase subunit [Sinorhizobium
85717024     441       <-NuoK<-NuoJ<-NuoI<-NuoH<-NuoG<-gly-rich_loop+rossman-like_fold+SLBB+4helix_metal_bind*<-NuoE<-?<-NuoD<-HycE<-NuoB                                                                                                                                                                                                                                                     Nitrobacter sp. Nb-311A                                                           proteobacteria>alphaproteobacteria                  NADH-quinone oxidoreductase, F subunit [Nitrobacter sp. Nb-311A].
3860683      421       gly-rich_loop+rossman-like_fold+SLBB+4helix_metal_bind*->                                                                                                                                                                                                                                                                                                              Rickettsia prowazekii                                                             proteobacteria>alphaproteobacteria                  NADH DEHYDROGENASE I CHAIN F (nuoF) [Rickettsia prowazekii].
78695241     441       <-NuoK<-NuoJ<-NuoI<-NuoH<-NuoG<-gly-rich_loop+rossman-like_fold+SLBB+4helix_metal_bind*<-?<-NuoE<-?<-NuoD<-HycE                                                                                                                                                                                                                                                        Bradyrhizobium sp. BTAi1                                                          proteobacteria>alphaproteobacteria                  NADH-quinone oxidoreductase, F subunit [Bradyrhizobium sp. BTAi1].
77742652     441       NuoD->?->NuoE->?->gly-rich_loop+rossman-like_fold+SLBB+4helix_metal_bind*->NuoG->NuoH->NuoI->NuoJ->NuoK->                                                                                                                                                                                                                                                              Rhodopseudomonas palustris BisA53                                                 proteobacteria>alphaproteobacteria                  NADH-quinone oxidoreductase, F subunit [Rhodopseudomonas palustris
89360966     422       <-gly-rich_loop+rossman-like_fold+SLBB+4helix_metal_bind*<-?<-?||?->AtoC->                                                                                                                                                                                                                                                                                             Xanthobacter autotrophicus Py2                                                    proteobacteria>alphaproteobacteria                  NADH dehydrogenase I, F subunit [Xanthobacter autotrophicus Py2].
74420943     441       <-NuoK<-NuoJ<-NuoI<-NuoH<-NuoG<-gly-rich_loop+rossman-like_fold+SLBB+4helix_metal_bind*<-NuoE<-?<-NuoD<-HycE<-NuoB                                                                                                                                                                                                                                                     Nitrobacter winogradskyi Nb-255                                                   proteobacteria>alphaproteobacteria                  NADH-quinone oxidoreductase, F subunit [Nitrobacter winogradskyi
67005103     422       <-gly-rich_loop+rossman-like_fold+SLBB+4helix_metal_bind*                                                                                                                                                                                                                                                                                                              Rickettsia felis URRWXCal2                                                        proteobacteria>alphaproteobacteria                  NADH dehydrogenase I chain F [Rickettsia felis URRWXCal2].
52698467     423       gly-rich_loop+rossman-like_fold+SLBB+4helix_metal_bind*->                                                                                                                                                                                                                                                                                                              Rickettsia akari str. Hartford                                                    proteobacteria>alphaproteobacteria                  COG1894: NADH:ubiquinone oxidoreductase, NADH-binding (51 kD)
39936010     441       <-NuoK<-NuoJ<-NuoI<-NuoH<-NuoG<-gly-rich_loop+rossman-like_fold+SLBB+4helix_metal_bind*<-?<-NuoE<-?<-NuoD<-HycE                                                                                                                                                                                                                                                        Rhodopseudomonas palustris CGA009                                                 proteobacteria>alphaproteobacteria                  NADH-ubiquinone dehydrogenase chain F [Rhodopseudomonas palustris
88658598     427       gly-rich_loop+rossman-like_fold+SLBB+4helix_metal_bind*->?-><-?<-?||NuoJ->NuoK->                                                                                                                                                                                                                                                                                       Ehrlichia chaffeensis str. Arkansas                                               proteobacteria>alphaproteobacteria                  NADH dehydrogenase I, F subunit [Ehrlichia chaffeensis str.
94496476     445       <-NuoJ<-NuoI<-NuoH<-NuoG<-?<-gly-rich_loop+rossman-like_fold+SLBB+4helix_metal_bind*<-?<-NuoE<-NuoD<-HycE<-NuoB                                                                                                                                                                                                                                                        Sphingomonas sp. SKA58                                                            proteobacteria>alphaproteobacteria                  NADH-quinone oxidoreductase, F subunit [Sphingomonas sp. SKA58].
27380023     441       <-NuoK<-NuoJ<-NuoI<-NuoH<-NuoG<-gly-rich_loop+rossman-like_fold+SLBB+4helix_metal_bind*<-?<-NuoE<-?<-NuoD<-HycE                                                                                                                                                                                                                                                        Bradyrhizobium japonicum USDA 110                                                 proteobacteria>alphaproteobacteria                  NADH ubiquinone oxidoreductase chain F [Bradyrhizobium japonicum
91069542     417       <-gly-rich_loop+rossman-like_fold+SLBB+4helix_metal_bind*                                                                                                                                                                                                                                                                                                              Rickettsia bellii RML369-C                                                        proteobacteria>alphaproteobacteria                  NADH dehydrogenase I chain F [Rickettsia bellii RML369-C].
58419047     424       NuoI->?->?-><-gly-rich_loop+rossman-like_fold+SLBB+4helix_metal_bind*                                                                                                                                                                                                                                                                                                  Wolbachia endosymbiont strain TRS of Brugia malayi                                proteobacteria>alphaproteobacteria                  NADH:ubiquinone oxidoreductase, NADH-binding, chain F [Wolbachia
91761992     443       <-NuoK<-NuoJ<-NuoI<-NuoH<-NuoG<-gly-rich_loop+rossman-like_fold+SLBB+4helix_metal_bind*<-NuoE<-NuoD<-HycE<-NuoB<-NuoA                                                                                                                                                                                                                                                  Candidatus Pelagibacter ubique HTCC1002                                           proteobacteria>alphaproteobacteria                  NADH Dehydrogenase I Chain F [Candidatus Pelagibacter ubique
58617220     425       <-NuoL<-NuoK<-NuoJ<-gly-rich_loop+rossman-like_fold+SLBB+4helix_metal_bind*                                                                                                                                                                                                                                                                                            Ehrlichia ruminantium str. Gardel                                                 proteobacteria>alphaproteobacteria                  NADH-quinone oxidoreductase chain F [Ehrlichia ruminantium str.
71062700     443       NuoA->NuoB->HycE->NuoD->NuoE->gly-rich_loop+rossman-like_fold+SLBB+4helix_metal_bind*->NuoG->NuoH->NuoI->NuoJ->NuoK->                                                                                                                                                                                                                                                  Candidatus Pelagibacter ubique HTCC1062                                           proteobacteria>alphaproteobacteria                  NADH Dehydrogenase I Chain F [Candidatus Pelagibacter ubique
67668509     456       NuoD->NuoE->gly-rich_loop+rossman-like_fold+SLBB+4helix_metal_bind*->                                                                                                                                                                                                                                                                                                  Burkholderia cenocepacia HI2424                                                   proteobacteria>betaproteobacteria                   NADH-quinone oxidoreductase, F subunit [Burkholderia cenocepacia
82702146     425       NuoA->NuoB->NuoD->NuoE->gly-rich_loop+rossman-like_fold+SLBB+4helix_metal_bind*->NuoG->NuoH->NuoI->NuoJ->NuoK->                                                                                                                                                                                                                                                        Nitrosospira multiformis ATCC 25196                                               proteobacteria>betaproteobacteria                   NADH-quinone oxidoreductase, F subunit [Nitrosospira multiformis
71846214     442       NuoA->NuoB->HycE->NuoD->NuoE->gly-rich_loop+rossman-like_fold+SLBB+4helix_metal_bind*->NuoG->NuoH->NuoI->NuoJ->NuoK->                                                                                                                                                                                                                                                  Dechloromonas aromatica RCB                                                       proteobacteria>betaproteobacteria                   NADH-quinone oxidoreductase, F subunit [Dechloromonas aromatica
91782617     442       NuoA->NuoB->HycE->NuoD->NuoE->gly-rich_loop+rossman-like_fold+SLBB+4helix_metal_bind*->NuoG->NuoH->NuoI->NuoJ->NuoK->                                                                                                                                                                                                                                                  Burkholderia xenovorans LB400                                                     proteobacteria>betaproteobacteria                   Putative NADH dehydrogenase I (chain F), NuoF [Burkholderia
74015895     525       <-LysR||NuoE->gly-rich_loop+rossman-like_fold+SLBB+4helix_metal_bind*->NuoG->                                                                                                                                                                                                                                                                                          Burkholderia ambifaria AMMD                                                       proteobacteria>betaproteobacteria                   NADH dehydrogenase (quinone) [Burkholderia ambifaria AMMD].
47574912     448       <-NuoK<-NuoJ<-NuoI<-NuoH<-NuoG<-gly-rich_loop+rossman-like_fold+SLBB+4helix_metal_bind*<-NuoE<-NuoD<-HycE<-NuoB<-NuoA                                                                                                                                                                                                                                                  Rubrivivax gelatinosus PM1                                                        proteobacteria>betaproteobacteria                   COG1894: NADH:ubiquinone oxidoreductase, NADH-binding (51 kD)
33577253     455       <-NuoK<-NuoJ<-NuoI<-NuoH<-NuoG<-gly-rich_loop+rossman-like_fold+SLBB+4helix_metal_bind*<-NuoE<-NuoD<-HycE<-NuoB<-NuoA                                                                                                                                                                                                                                                  Bordetella bronchiseptica RB50                                                    proteobacteria>betaproteobacteria                   respiratory-chain NADH dehydrogenase, 51 kDa subunit [Bordetella
33574335     455       <-NuoK<-NuoJ<-NuoI<-NuoH<-NuoG<-gly-rich_loop+rossman-like_fold+SLBB+4helix_metal_bind*<-NuoE<-NuoD<-HycE<-NuoB<-NuoA                                                                                                                                                                                                                                                  Bordetella parapertussis                                                          proteobacteria>betaproteobacteria                   respiratory-chain NADH dehydrogenase, 51 kDa subunit [Bordetella
56314224     437       NuoA->NuoB->HycE->NuoD->NuoE->gly-rich_loop+rossman-like_fold+SLBB+4helix_metal_bind*->NuoG->NuoH->NuoI->NuoJ->NuoK->                                                                                                                                                                                                                                                  Azoarcus sp. EbN1                                                                 proteobacteria>betaproteobacteria                   NADH dehydrogenase I, chain F [Azoarcus sp. EbN1].
89900291     458       NuoA->NuoB->HycE->NuoD->NuoE->gly-rich_loop+rossman-like_fold+SLBB+4helix_metal_bind*->NuoG->NuoH->NuoI->NuoJ->NuoK->                                                                                                                                                                                                                                                  Rhodoferax ferrireducens T118                                                     proteobacteria>betaproteobacteria                   NADH-quinone oxidoreductase, F subunit [Rhodoferax ferrireducens
52429237     436       <-NuoK<-NuoJ<-NuoI<-NuoH<-NuoG<-gly-rich_loop+rossman-like_fold+SLBB+4helix_metal_bind*<-NuoE<-NuoD<-HycE<-NuoB<-NuoA                                                                                                                                                                                                                                                  Burkholderia mallei ATCC 23344                                                    proteobacteria>betaproteobacteria                   NADH dehydrogenase I, F subunit [Burkholderia mallei ATCC 23344].
67736838     436       NuoA->NuoB->HycE->NuoD->NuoE->gly-rich_loop+rossman-like_fold+SLBB+4helix_metal_bind*->NuoG->NuoH->NuoI->NuoJ->NuoK->                                                                                                                                                                                                                                                  Burkholderia pseudomallei 668                                                     proteobacteria>betaproteobacteria                   COG1894: NADH:ubiquinone oxidoreductase, NADH-binding (51 kD)
76580577     436       NuoA->NuoB->HycE->NuoD->NuoE->gly-rich_loop+rossman-like_fold+SLBB+4helix_metal_bind*->NuoG->NuoH->NuoI->NuoJ->NuoK->                                                                                                                                                                                                                                                  Burkholderia pseudomallei 1710b                                                   proteobacteria>betaproteobacteria                   NADH-quinone oxidoreductase, F subunit [Burkholderia pseudomallei
83720620     436       NuoA->NuoB->HycE->NuoD->NuoE->gly-rich_loop+rossman-like_fold+SLBB+4helix_metal_bind*->NuoG->NuoH->NuoI->NuoJ->NuoK->                                                                                                                                                                                                                                                  Burkholderia thailandensis E264                                                   proteobacteria>betaproteobacteria                   NADH-quinone oxidoreductase, F subunit [Burkholderia thailandensis
107023183    436       <-NuoK<-NuoJ<-NuoI<-NuoH<-NuoG<-gly-rich_loop+rossman-like_fold+SLBB+4helix_metal_bind*<-NuoE<-NuoD<-HycE<-NuoB<-NuoA                                                                                                                                                                                                                                                  Burkholderia cenocepacia AU 1054                                                  proteobacteria>betaproteobacteria                   NADH-quinone oxidoreductase, F subunit [Burkholderia cenocepacia AU
74317165     426       NuoA->NuoB->HycE->NuoD->NuoE->gly-rich_loop+rossman-like_fold+SLBB+4helix_metal_bind*->NuoG->NuoH->NuoI->NuoJ->NuoK->                                                                                                                                                                                                                                                  Thiobacillus denitrificans ATCC 25259                                             proteobacteria>betaproteobacteria                   NADH-quinone oxidoreductase, chain F [Thiobacillus denitrificans
7225468      433       NuoA->NuoB->HycE->NuoD->NuoE->gly-rich_loop+rossman-like_fold+SLBB+4helix_metal_bind*->?->?->NuoG->NuoH->NuoI->                                                                                                                                                                                                                                                        Neisseria meningitidis MC58                                                       proteobacteria>betaproteobacteria                   NADH dehydrogenase I, F subunit [Neisseria meningitidis MC58].
7378792      433       <-NuoH<-NuoG<-?<-?<-?<-gly-rich_loop+rossman-like_fold+SLBB+4helix_metal_bind*<-NuoE<-NuoD<-HycE<-NuoB<-NuoA                                                                                                                                                                                                                                                           Neisseria meningitidis Z2491                                                      proteobacteria>betaproteobacteria                   NADH dehydrogenase I chain F [Neisseria meningitidis Z2491].
59802067     433       <-NuoK<-NuoJ<-NuoI<-NuoH<-NuoG<-gly-rich_loop+rossman-like_fold+SLBB+4helix_metal_bind*<-NuoE<-NuoD<-HycE<-NuoB<-NuoA                                                                                                                                                                                                                                                  Neisseria gonorrhoeae FA 1090                                                     proteobacteria>betaproteobacteria                   NuoF [Neisseria gonorrhoeae FA 1090].
30249732     425       <-NuoK<-NuoJ<-NuoI<-NuoH<-NuoG<-gly-rich_loop+rossman-like_fold+SLBB+4helix_metal_bind*<-NuoE<-NuoD<-HycE<-NuoB<-NuoA                                                                                                                                                                                                                                                  Nitrosomonas europaea ATCC 19718                                                  proteobacteria>betaproteobacteria                   Respiratory-chain NADH dehydrogenase 51 Kd subunit [Nitrosomonas
94313226     414       <-gly-rich_loop+rossman-like_fold+SLBB+4helix_metal_bind*                                                                                                                                                                                                                                                                                                              Ralstonia metallidurans CH34                                                      proteobacteria>betaproteobacteria                   Respiratory-chain NADH dehydrogenase domain, 51 kDa subunit
72121752     414       <-gly-rich_loop+rossman-like_fold+SLBB+4helix_metal_bind*                                                                                                                                                                                                                                                                                                              Ralstonia eutropha JMP134                                                         proteobacteria>betaproteobacteria                   NADH dehydrogenase (quinone) [Ralstonia eutropha JMP134].
34496401     431       NuoA->NuoB->HycE->NuoD->NuoE->gly-rich_loop+rossman-like_fold+SLBB+4helix_metal_bind*->NuoG->NuoH->NuoI->NuoJ->NuoK->                                                                                                                                                                                                                                                  Chromobacterium violaceum ATCC 12472                                              proteobacteria>betaproteobacteria                   NADH-ubiquinone oxidoreductase, chain F [Chromobacterium violaceum
72118082     431       NuoA->NuoB->HycE->NuoD->NuoE->gly-rich_loop+rossman-like_fold+SLBB+4helix_metal_bind*->NuoG->NuoH->NuoI->NuoJ->NuoK->                                                                                                                                                                                                                                                  Ralstonia eutropha JMP134                                                         proteobacteria>betaproteobacteria                   NADH-quinone oxidoreductase, F subunit [Ralstonia eutropha JMP134].
39576682     430       <-NuoI<-NuoG<-gly-rich_loop+rossman-like_fold+SLBB+4helix_metal_bind*<-NuoE<-NuoD<-NuoB                                                                                                                                                                                                                                                                                Bdellovibrio bacteriovorus HD100                                                  proteobacteria>deltaproteobacteria                  NADH dehydrogenase I, F subunit [Bdellovibrio bacteriovorus HD100].
71546900     421       <-NuoG<-gly-rich_loop+rossman-like_fold+SLBB+4helix_metal_bind*<-NuoE                                                                                                                                                                                                                                                                                                  Syntrophobacter fumaroxidans MPOB                                                 proteobacteria>deltaproteobacteria                  NADH dehydrogenase (quinone) [Syntrophobacter fumaroxidans MPOB].
86160615     441       <-NuoK<-NuoJ<-gly-rich_loop+rossman-like_fold+SLBB+4helix_metal_bind*<-NuoE                                                                                                                                                                                                                                                                                            Anaeromyxobacter dehalogenans 2CP-C                                               proteobacteria>deltaproteobacteria                  NADH-quinone oxidoreductase, F subunit [Anaeromyxobacter
108760787    446       <-NuoL<-NuoK<-NuoJ<-gly-rich_loop+rossman-like_fold+SLBB+4helix_metal_bind*<-NuoE                                                                                                                                                                                                                                                                                      Myxococcus xanthus DK 1622                                                        proteobacteria>deltaproteobacteria                  NADH dehydrogenase I, F subunit [Myxococcus xanthus DK 1622].
78192637     422       NuoA->NuoD->NuoE->?->?->gly-rich_loop+rossman-like_fold+SLBB+4helix_metal_bind*->?->NuoG->?->NuoH->                                                                                                                                                                                                                                                                    Geobacter metallireducens GS-15                                                   proteobacteria>deltaproteobacteria                  Respiratory-chain NADH dehydrogenase domain, 51 kDa subunit
39985477     423       <-NuoH<-?<-?<-NuoG<-?<-gly-rich_loop+rossman-like_fold+SLBB+4helix_metal_bind*<-?<-NuoE<-NuoD<-NuoA                                                                                                                                                                                                                                                                    Geobacter sulfurreducens PCA                                                      proteobacteria>deltaproteobacteria                  NADH dehydrogenase I, F subunit [Geobacter sulfurreducens PCA].
71837400     427       NuoA->NuoB->HycE->NuoD->NuoE->gly-rich_loop+rossman-like_fold+SLBB+4helix_metal_bind*->NuoG->NuoH->NuoI->NuoJ->NuoK->                                                                                                                                                                                                                                                  Pelobacter propionicus DSM 2379                                                   proteobacteria>deltaproteobacteria                  NADH dehydrogenase (ubiquinone) [Pelobacter propionicus DSM 2379].
88936181     433       NuoA->NuoD->NuoE->?->?->gly-rich_loop+rossman-like_fold+SLBB+4helix_metal_bind*->?->?->NuoG->NuoH->                                                                                                                                                                                                                                                                    Geobacter uraniumreducens Rf4                                                     proteobacteria>deltaproteobacteria                  NADH dehydrogenase I, F subunit [Geobacter uraniumreducens Rf4].
77917824     425       NuoA->NuoD->NuoE->gly-rich_loop+rossman-like_fold+SLBB+4helix_metal_bind*->NuoG->NuoH->NuoI->NuoJ->NuoK->                                                                                                                                                                                                                                                              Pelobacter carbinolicus DSM 2380                                                  proteobacteria>deltaproteobacteria                  NADH dehydrogenase I, F subunit [Pelobacter carbinolicus DSM 2380].
86154842     406       NuoA->NuoB->NuoD->NuoE->gly-rich_loop+rossman-like_fold+SLBB+4helix_metal_bind*->NuoG->NuoH->NuoI->NuoJ->NuoK->                                                                                                                                                                                                                                                        Campylobacter fetus subsp. fetus 82-40                                            proteobacteria>epsilonproteobacteria                nadh-quinone oxidoreductase chain f [Campylobacter fetus subsp.
88812971     427       <-NuoK<-NuoJ<-NuoI<-NuoH<-NuoG<-gly-rich_loop+rossman-like_fold+SLBB+4helix_metal_bind*<-NuoE<-NuoD<-HycE<-NuoB<-NuoA                                                                                                                                                                                                                                                  Nitrococcus mobilis Nb-231                                                        proteobacteria>gammaproteobacteria                  NADH dehydrogenase I chain F [Nitrococcus mobilis Nb-231].
89073313     427       <-NuoK<-NuoJ<-NuoI<-NuoH<-NuoG<-gly-rich_loop+rossman-like_fold+SLBB+4helix_metal_bind*<-NuoE<-NuoD<-NuoB<-NuoA                                                                                                                                                                                                                                                        Photobacterium sp. SKA34                                                          proteobacteria>gammaproteobacteria                  NADH dehydrogenase I, F subunit [Photobacterium sp. SKA34].
90579193     427       NuoA->NuoB->NuoD->NuoE->gly-rich_loop+rossman-like_fold+SLBB+4helix_metal_bind*->NuoG->NuoH->NuoI->NuoJ->NuoK->                                                                                                                                                                                                                                                        Vibrio angustum S14                                                               proteobacteria>gammaproteobacteria                  NADH dehydrogenase I, F subunit [Vibrio angustum S14].
53804527     427       <-NuoK<-NuoJ<-NuoI<-NuoH<-NuoG<-gly-rich_loop+rossman-like_fold+SLBB+4helix_metal_bind*<-NuoE<-NuoD<-NuoB<-NuoA                                                                                                                                                                                                                                                        Methylococcus capsulatus str. Bath                                                proteobacteria>gammaproteobacteria                  NADH dehydrogenase I, F subunit [Methylococcus capsulatus str.
52630093     428       <-NuoK<-NuoJ<-NuoI<-NuoH<-NuoG<-gly-rich_loop+rossman-like_fold+SLBB+4helix_metal_bind*<-NuoE<-NuoD<-HycE<-NuoB<-NuoA                                                                                                                                                                                                                                                  Legionella pneumophila subsp. pneumophila str. Philadelphia 1                     proteobacteria>gammaproteobacteria                  NADH dehydrogenase I, F subunit [Legionella pneumophila subsp.
78363453     426       NuoA->NuoB->HycE->NuoD->NuoE->gly-rich_loop+rossman-like_fold+SLBB+4helix_metal_bind*->NuoG->NuoH->NuoI->NuoJ->NuoK->                                                                                                                                                                                                                                                  Thiomicrospira crunogena XCL-2                                                    proteobacteria>gammaproteobacteria                  NADH dehydrogenase I chain F [Thiomicrospira crunogena XCL-2].
76882946     429       <-NuoK<-NuoJ<-NuoI<-NuoH<-NuoG<-gly-rich_loop+rossman-like_fold+SLBB+4helix_metal_bind*<-NuoE<-NuoD<-NuoB<-NuoA                                                                                                                                                                                                                                                        Nitrosococcus oceani ATCC 19707                                                   proteobacteria>gammaproteobacteria                  NADH-quinone oxidoreductase, F subunit [Nitrosococcus oceani ATCC
88948539     426       <-NuoJ<-NuoI<-NuoH<-NuoG<-?<-gly-rich_loop+rossman-like_fold+SLBB+4helix_metal_bind*<-NuoE<-NuoD<-HycE<-NuoB<-NuoA                                                                                                                                                                                                                                                     Halorhodospira halophila SL1                                                      proteobacteria>gammaproteobacteria                  NADH-quinone oxidoreductase, F subunit [Halorhodospira halophila
94493700     426       <-NuoK<-NuoJ<-NuoI<-NuoH<-NuoG<-gly-rich_loop+rossman-like_fold+SLBB+4helix_metal_bind*<-NuoE<-NuoD<-HycE<-NuoB<-NuoA                                                                                                                                                                                                                                                  Rickettsiella grylli                                                              proteobacteria>gammaproteobacteria                  hypothetical protein Rgryl_01000223 [Rickettsiella grylli].
53755445     425       <-NuoK<-NuoJ<-NuoI<-NuoH<-NuoG<-gly-rich_loop+rossman-like_fold+SLBB+4helix_metal_bind*<-NuoE<-NuoD<-HycE<-NuoB<-NuoA                                                                                                                                                                                                                                                  Legionella pneumophila str. Lens                                                  proteobacteria>gammaproteobacteria                  NADH dehydrogenase I chain F [Legionella pneumophila str. Lens].
71796368     443       <-NuoK<-NuoJ<-NuoI<-NuoH<-NuoG<-gly-rich_loop+rossman-like_fold+SLBB+4helix_metal_bind*<-NuoE<-NuoD<-NuoB<-NuoA                                                                                                                                                                                                                                                        Candidatus Blochmannia pennsylvanicus str. BPEN                                   proteobacteria>gammaproteobacteria                  NADH dehydrogenase I chain F [Candidatus Blochmannia pennsylvanicus
49529929     443       NuoA->NuoB->NuoD->NuoE->gly-rich_loop+rossman-like_fold+SLBB+4helix_metal_bind*->NuoG->NuoH->NuoI->NuoJ->NuoK->                                                                                                                                                                                                                                                        Acinetobacter sp. ADP1                                                            proteobacteria>gammaproteobacteria                  NADH dehydrogenase I chain F [Acinetobacter sp. ADP1].
56603708     424       NuoA->NuoB->HycE->NuoD->NuoE->gly-rich_loop+rossman-like_fold+SLBB+4helix_metal_bind*->NuoG->NuoH->NuoI->NuoJ->NuoK->                                                                                                                                                                                                                                                  Francisella tularensis subsp. tularensis SCHU S4                                  proteobacteria>gammaproteobacteria                  NADH dehydrogenase I, F subunit [Francisella tularensis subsp.
94676644     444       <-NuoK<-NuoJ<-NuoI<-NuoH<-NuoG<-gly-rich_loop+rossman-like_fold+SLBB+4helix_metal_bind*<-NuoE<-NuoD<-NuoB<-NuoA                                                                                                                                                                                                                                                        Baumannia cicadellinicola str. Hc (Homalodisca coagulata)                         proteobacteria>gammaproteobacteria                  NADH-quinone oxidoreductase, F subunit [Baumannia cicadellinicola
27904047     444       NuoA->NuoB->NuoD->NuoE->gly-rich_loop+rossman-like_fold+SLBB+4helix_metal_bind*->NuoG->NuoH->NuoI->NuoJ->NuoK->                                                                                                                                                                                                                                                        Buchnera aphidicola str. Bp (Baizongia pistaciae)                                 proteobacteria>gammaproteobacteria                  NADH dehydrogenase I chain F [Buchnera aphidicola str. Bp
62180894     445       <-NuoK<-NuoJ<-NuoI<-NuoH<-NuoG<-gly-rich_loop+rossman-like_fold+SLBB+4helix_metal_bind*<-NuoE<-NuoD<-NuoB<-NuoA                                                                                                                                                                                                                                                        Salmonella enterica subsp. enterica serovar Choleraesuis str.                     proteobacteria>gammaproteobacteria                  NADH dehydrogenase I chain F [Salmonella enterica subsp. enterica
89257085     424       <-NuoK<-NuoJ<-NuoI<-NuoH<-NuoG<-gly-rich_loop+rossman-like_fold+SLBB+4helix_metal_bind*<-NuoE<-NuoD<-HycE<-NuoB<-NuoA                                                                                                                                                                                                                                                  Francisella tularensis subsp. holarctica                                          proteobacteria>gammaproteobacteria                  NADH dehydrogenase I, F subunit [Francisella tularensis subsp.
33519940     445       <-NuoK<-NuoJ<-NuoI<-NuoH<-NuoG<-gly-rich_loop+rossman-like_fold+SLBB+4helix_metal_bind*<-NuoE<-NuoD<-NuoB<-NuoA                                                                                                                                                                                                                                                        Candidatus Blochmannia floridanus                                                 proteobacteria>gammaproteobacteria                  NADH dehydrogenase I chain F [Candidatus Blochmannia floridanus].
26109076     445       <-NuoK<-NuoJ<-NuoI<-NuoH<-NuoG<-gly-rich_loop+rossman-like_fold+SLBB+4helix_metal_bind*<-NuoE<-NuoD<-NuoB<-NuoA                                                                                                                                                                                                                                                        Escherichia coli CFT073                                                           proteobacteria>gammaproteobacteria                  NADH dehydrogenase I chain F [Escherichia coli CFT073].
24052720     445       <-NuoK<-NuoJ<-NuoI<-NuoH<-NuoG<-gly-rich_loop+rossman-like_fold+SLBB+4helix_metal_bind*<-NuoE<-NuoD<-NuoB<-NuoA                                                                                                                                                                                                                                                        Shigella flexneri 2a str. 301                                                     proteobacteria>gammaproteobacteria                  NADH dehydrogenase I chain F [Shigella flexneri 2a str. 301].
431020       445       NuoD->NuoE->gly-rich_loop+rossman-like_fold+SLBB+4helix_metal_bind*->NuoG->                                                                                                                                                                                                                                                                                            Escherichia coli                                                                  proteobacteria>gammaproteobacteria                  NADH dehydrogenase.
397903       445       NuoA->NuoB->HycE->NuoD->NuoE->gly-rich_loop+rossman-like_fold+SLBB+4helix_metal_bind*->NuoG->NuoH->NuoI->NuoJ->NuoK->                                                                                                                                                                                                                                                  Escherichia coli                                                                  proteobacteria>gammaproteobacteria                  NADH dehydrogenase I, subunit nuoF [Escherichia coli].
91798333     446       <-NuoK<-NuoJ<-NuoI<-NuoH<-NuoG<-gly-rich_loop+rossman-like_fold+SLBB+4helix_metal_bind*<-NuoE<-NuoD<-NuoB<-NuoA                                                                                                                                                                                                                                                        Chromohalobacter salexigens DSM 3043                                              proteobacteria>gammaproteobacteria                  NADH-quinone oxidoreductase, F subunit [Chromohalobacter salexigens
21672441     447       NuoA->NuoB->NuoD->NuoE->gly-rich_loop+rossman-like_fold+SLBB+4helix_metal_bind*->NuoG->NuoH->NuoI->NuoJ->NuoK->                                                                                                                                                                                                                                                        Buchnera aphidicola str. Sg (Schizaphis graminum)                                 proteobacteria>gammaproteobacteria                  NADH dehydrogenase I chain F [Buchnera aphidicola str. Sg
9948709      448       NuoA->NuoB->NuoD->NuoE->gly-rich_loop+rossman-like_fold+SLBB+4helix_metal_bind*->NuoG->NuoH->NuoI->NuoJ->NuoK->                                                                                                                                                                                                                                                        Pseudomonas aeruginosa PAO1                                                       proteobacteria>gammaproteobacteria                  NADH dehydrogenase I chain F [Pseudomonas aeruginosa PAO1].
32037676     449       NuoB->NuoD->NuoE->gly-rich_loop+rossman-like_fold+SLBB+4helix_metal_bind*->NuoG->NuoH->NuoI->NuoJ->NuoK->                                                                                                                                                                                                                                                              Pseudomonas aeruginosa UCBPP-PA14                                                 proteobacteria>gammaproteobacteria                  COG1894: NADH:ubiquinone oxidoreductase, NADH-binding (51 kD)
85059575     451       <-NuoK<-NuoJ<-NuoI<-NuoH<-NuoG<-gly-rich_loop+rossman-like_fold+SLBB+4helix_metal_bind*<-NuoE<-NuoD<-NuoB<-NuoA                                                                                                                                                                                                                                                        Sodalis glossinidius str. 'morsitans'                                             proteobacteria>gammaproteobacteria                  NADH dehydrogenase I subunit F [Sodalis glossinidius str.
63257137     452       NuoA->NuoB->NuoD->NuoE->gly-rich_loop+rossman-like_fold+SLBB+4helix_metal_bind*->NuoG->NuoH->NuoI->NuoJ->NuoK->                                                                                                                                                                                                                                                        Pseudomonas syringae pv. syringae B728a                                           proteobacteria>gammaproteobacteria                  NADH-quinone oxidoreductase, F subunit [Pseudomonas syringae pv.
93005407     474       NuoA->NuoB->NuoD->NuoE->gly-rich_loop+rossman-like_fold+SLBB+4helix_metal_bind*->?->NuoH->NuoI->NuoJ->NuoK->                                                                                                                                                                                                                                                           Psychrobacter cryohalolentis K5                                                   proteobacteria>gammaproteobacteria                  NADH-quinone oxidoreductase, F subunit [Psychrobacter
71038140     474       NuoA->NuoB->NuoD->NuoE->gly-rich_loop+rossman-like_fold+SLBB+4helix_metal_bind*->?->NuoH->NuoI->NuoJ->NuoK->                                                                                                                                                                                                                                                           Psychrobacter arcticus 273-4                                                      proteobacteria>gammaproteobacteria                  NADH dehydrogenase I, F subunit [Psychrobacter arcticus 273-4].
104780976    517       NuoE->gly-rich_loop+rossman-like_fold+SLBB+4helix_metal_bind*->NuoG->                                                                                                                                                                                                                                                                                                  Pseudomonas entomophila L48                                                       proteobacteria>gammaproteobacteria                  formate dehydrogenase, beta subunit [Pseudomonas entomophila L48].
76884332     427       <-NuoK<-NuoJ<-NuoI<-NuoH<-NuoG<-gly-rich_loop+rossman-like_fold+SLBB+4helix_metal_bind*<-NuoE<-NuoD<-HycE<-NuoB<-NuoA                                                                                                                                                                                                                                                  Nitrosococcus oceani ATCC 19707                                                   proteobacteria>gammaproteobacteria                  NADH-quinone oxidoreductase, F subunit [Nitrosococcus oceani ATCC
91769836     537       <-NuoK<-NuoJ<-NuoI<-NuoH<-?<-gly-rich_loop+rossman-like_fold+SLBB+4helix_metal_bind*<-NuoE<-NuoD<-NuoB<-NuoA                                                                                                                                                                                                                                                           Psychrobacter sp. PRwf-1                                                          proteobacteria>gammaproteobacteria                  NADH-quinone oxidoreductase, F subunit [Psychrobacter sp. PRwf-1].
24213590     443       <-NuoL<-NuoK<-NuoJ<-NuoH<-gly-rich_loop+rossman-like_fold+SLBB+4helix_metal_bind*<-NuoE<-NuoD<-HycE<-NuoB<-NuoA                                                                                                                                                                                                                                                        Leptospira interrogans serovar Lai str. 56601                                     spirochaetes                                        NADH dehydrogenase I, F subunit [Leptospira interrogans serovar Lai
45658580     443       NuoA->NuoB->HycE->NuoD->NuoE->gly-rich_loop+rossman-like_fold+SLBB+4helix_metal_bind*->NuoH->NuoJ->NuoK->NuoL->                                                                                                                                                                                                                                                        Leptospira interrogans serovar Copenhageni str. Fiocruz L1-130                    spirochaetes                                        NADH dehydrogenase I F subunit [Leptospira interrogans serovar
91202933     675       <-gly-rich_loop+rossman-like_fold+SLBB+4helix_metal_bind*                                                                                                                                                                                                                                                                                                              Candidatus Kuenenia stuttgartiensis                                               planctomycetes                                      similar to NADH dehydrogenase I chain F (1st module) EC: 1.6.5.3
41406836     436       <-gly-rich_loop+rossman-like_fold+SLBB+4helix_metal_bind*                                                                                                                                                                                                                                                                                                              Mycobacterium avium subsp. paratuberculosis K-10                                  actinobacteria                                      hypothetical protein MAP0738c [Mycobacterium avium subsp.
92908268     433       <-gly-rich_loop+rossman-like_fold+SLBB+4helix_metal_bind*                                                                                                                                                                                                                                                                                                              Mycobacterium sp. JLS                                                             actinobacteria                                      Respiratory-chain NADH dehydrogenase domain, 51 kDa subunit
108800655    433       gly-rich_loop+rossman-like_fold+SLBB+4helix_metal_bind*->                                                                                                                                                                                                                                                                                                              Mycobacterium sp. MCS                                                             actinobacteria                                      Respiratory-chain NADH dehydrogenase domain, 51 kDa subunit
89342797     430       <-gly-rich_loop+rossman-like_fold+SLBB+4helix_metal_bind*                                                                                                                                                                                                                                                                                                              Mycobacterium flavescens PYR-GCK                                                  actinobacteria                                      Respiratory-chain NADH dehydrogenase domain, 51 kDa subunit
90203122     430       gly-rich_loop+rossman-like_fold+SLBB+4helix_metal_bind*->                                                                                                                                                                                                                                                                                                              Mycobacterium vanbaalenii PYR-1                                                   actinobacteria                                      Respiratory-chain NADH dehydrogenase domain, 51 kDa subunit
109624849    502       gly-rich_loop+rossman-like_fold+SLBB+4helix_metal_bind*->NuoG->NuoG->?->NuoG->                                                                                                                                                                                                                                                                                         Haloquadratum walsbyi DSM 16790                                                   euryarchaeota                                       NAD-reducing hydrogenase, alpha subunit [Haloquadratum walsbyi].
86741278     510       gly-rich_loop+rossman-like_fold+SLBB+4helix_metal_bind*->                                                                                                                                                                                                                                                                                                              Frankia sp. CcI3                                                                  actinobacteria                                      Respiratory-chain NADH dehydrogenase domain, 51 kDa subunit
758215       401       gly-rich_loop+rossman-like_fold+SLBB+4helix_metal_bind*->                                                                                                                                                                                                                                                                                                              Brevundimonas diminuta                                                            proteobacteria>alphaproteobacteria                  unknown [Brevundimonas diminuta].
gly-rich_loop+rossman-like_fold+SLBB+4helix_metal_bind+4fer
71836217     488       NuoG->MobA->NuoE->2Fe_2S_ferrodoxin->gly-rich_loop+rossman-like_fold+SLBB+4helix_metal_bind+4fer*->                                                                                                                                                                                                                                                                    Pelobacter propionicus DSM 2379                                                   proteobacteria>deltaproteobacteria                  Hydrogen dehydrogenase [Pelobacter propionicus DSM 2379].
466365       490       NuoE->2Fe_2S_ferrodoxin->gly-rich_loop+rossman-like_fold+SLBB+4helix_metal_bind+4fer*->NuoG_like->                                                                                                                                                                                                                                                                     Desulfovibrio fructosovorans                                                      proteobacteria>deltaproteobacteria                  potential NAD-reducing hydrogenase subunit.
77920299     488       <-gly-rich_loop+rossman-like_fold+SLBB+4helix_metal_bind+4fer*                                                                                                                                                                                                                                                                                                         Pelobacter carbinolicus DSM 2380                                                  proteobacteria>deltaproteobacteria                  NADH:ubiquinone oxidoreductase subunit [Pelobacter carbinolicus DSM
77919203     486       NuoE->2Fe_2S_ferrodoxin->gly-rich_loop+rossman-like_fold+SLBB+4helix_metal_bind+4fer*->NuoG_like->                                                                                                                                                                                                                                                                     Pelobacter carbinolicus DSM 2380                                                  proteobacteria>deltaproteobacteria                  NADH:ubiquinone oxidoreductase subunit [Pelobacter carbinolicus DSM
77919440     486       Formate/nitrite_transporter-><-MobA<-FdhD/NarQ<-?<-?<-gly-rich_loop+rossman-like_fold+SLBB+4helix_metal_bind+4fer*<-2Fe_2S_ferrodoxin<-NuoE                                                                                                                                                                                                                            Pelobacter carbinolicus DSM 2380                                                  proteobacteria>deltaproteobacteria                  NADH:ubiquinone oxidoreductase subunit [Pelobacter carbinolicus DSM
13620642     525       <-gly-rich_loop+rossman-like_fold+SLBB+4helix_metal_bind+4fer*                                                                                                                                                                                                                                                                                                         Streptomyces coelicolor A3(2)                                                     actinobacteria                                      putative oxidoreductase [Streptomyces coelicolor A3(2)].
21221032     524       gly-rich_loop+rossman-like_fold+SLBB+4helix_metal_bind+4fer*->                                                                                                                                                                                                                                                                                                         Streptomyces coelicolor A3(2)                                                     actinobacteria                                      oxidoreductase [Streptomyces coelicolor A3(2)].
29832029     524       <-gly-rich_loop+rossman-like_fold+SLBB+4helix_metal_bind+4fer*                                                                                                                                                                                                                                                                                                         Streptomyces avermitilis MA-4680                                                  actinobacteria                                      oxidoreductase [Streptomyces avermitilis MA-4680].
82745159     414       <-gly-rich_loop+rossman-like_fold+SLBB+4helix_metal-bind+4Fer*                                                                                                                                                                                                                                                                                                         Clostridium beijerincki NCIMB 8052                                                firmicutes                                          similar to NADH:ubiquinone oxidoreductase NADH-binding (51 kD)
Nqo2_2Fe_ferroxin+gly-rich_loop+rossman-like_fold+SLBB+4helix_metal-bind
21224862     646       <-FdhD/NarQ<-NuoG<-Nqo2_2Fe_ferroxin+gly-rich_loop+rossman-like_fold+SLBB+4helix_metal_bind*<-NuoG                                                                                                                                                                                                                                                                     Streptomyces coelicolor A3(2)                                                     actinobacteria                                      respiratory chain oxidoreductase [Streptomyces coelicolor A3(2)].
29828377     607       NuoG->Nqo2_2Fe_ferroxin+gly-rich_loop+rossman-like_fold+SLBB+4helix_metal-bind*->NuoG->FdhD/NarQ->                                                                                                                                                                                                                                                                     Streptomyces avermitilis MA-4680                                                  actinobacteria                                      NADH dehydrogenase I chain F [Streptomyces avermitilis MA-4680].
90203074     603       <-HyaD<-FrhA<-Oxidored_q6<-NuoG<-Nqo2_2Fe_ferroxin+gly-rich_loop+rossman-like_fold+SLBB+4helix_metal-bind*                                                                                                                                                                                                                                                             Mycobacterium vanbaalenii PYR-1                                                   actinobacteria                                      Hydrogen dehydrogenase [Mycobacterium vanbaalenii PYR-1].
66963109     566       Nqo2_2Fe_ferroxin+gly-rich_loop+rossman-like_fold+SLBB+4helix_metal-bind*->NuoG->                                                                                                                                                                                                                                                                                      Arthrobacter sp. FB24                                                             actinobacteria                                      Respiratory-chain NADH dehydrogenase domain, 51 kDa subunit
1617570      604       Nqo2_2Fe_ferroxin+gly-rich_loop+rossman-like_fold+SLBB+4helix_metal-bind*->NuoG->Oxidored_q6->FrhA->HyaD->                                                                                                                                                                                                                                                             Rhodococcus opacus                                                                actinobacteria                                      NAD-reducing hydrogenase alpha subunit [Rhodococcus opacus].
67942328     497       Nqo2_2Fe_ferroxin+gly-rich_loop+rossman-like_fold+SLBB+4helix_metal-bind*->                                                                                                                                                                                                                                                                                            Chlorobium phaeobacteroides BS1                                                   bacteroidetes/chlorobi                              Hydrogen dehydrogenase [Chlorobium phaeobacteroides BS1].
76258514     535       NuoE->Nqo2_2Fe_ferroxin+gly-rich_loop+rossman-like_fold+SLBB+4helix_metal-bind*->NuoG->Oxidored_q6->FrhA->HyaD->                                                                                                                                                                                                                                                       Chloroflexus aurantiacus J-10-fl                                                  chloroflexi                                         Respiratory-chain NADH dehydrogenase domain, 51 kDa subunit
106889664    537       NuoE->Nqo2_2Fe_ferroxin+gly-rich_loop+rossman-like_fold+SLBB+4helix_metal-bind*->NuoG->Oxidored_q6->FrhA->HyaD->                                                                                                                                                                                                                                                       Roseiflexus sp. RS-1                                                              chloroflexi                                         NADH dehydrogenase (quinone) [Roseiflexus sp. RS-1].
17130097     544       NuoE->Nqo2_2Fe_ferroxin+gly-rich_loop+rossman-like_fold+SLBB+4helix_metal-bind*->                                                                                                                                                                                                                                                                                      Nostoc sp. PCC 7120                                                               cyanobacteria                                       hydrogenase subunit [Nostoc sp. PCC 7120].
13366092     541       Nqo2_2Fe_ferroxin+gly-rich_loop+rossman-like_fold+SLBB+4helix_metal-bind*->?->NuoG->?->Oxidored_q6->                                                                                                                                                                                                                                                                   Anabaena variabilis                                                               cyanobacteria                                       hydrogenase diaphorase large subunit [Anabaena variabilis].
75910850     535       NuoE->Nqo2_2Fe_ferroxin+gly-rich_loop+rossman-like_fold+SLBB+4helix_metal-bind*-><-?<-?||NuoG->?->Oxidored_q6->                                                                                                                                                                                                                                                        Anabaena variabilis ATCC 29413                                                    cyanobacteria                                       Respiratory-chain NADH dehydrogenase domain, 51 kDa subunit
56751243     534       <-Nqo2_2Fe_ferroxin+gly-rich_loop+rossman-like_fold+SLBB+4helix_metal-bind*<-NuoE||?->GlcD->                                                                                                                                                                                                                                                                           Synechococcus elongatus PCC 6301                                                  cyanobacteria                                       NADH dehydrogenase I chain F [Synechococcus elongatus PCC 6301].
77993213     541       NuoE->Nqo2_2Fe_ferroxin+gly-rich_loop+rossman-like_fold+SLBB+4helix_metal-bind*->NuoG->Oxidored_q6->FrhA->                                                                                                                                                                                                                                                             Nostoc sp. PCC 7422                                                               cyanobacteria                                       bidirectional hydrogenase F subunit [Nostoc sp. PCC 7422].
16330689     533       <-Oxidored_q6<-NuoG<-?<-Nqo2_2Fe_ferroxin+gly-rich_loop+rossman-like_fold+SLBB+4helix_metal-bind*<-NuoE                                                                                                                                                                                                                                                                Synechocystis sp. PCC 6803                                                        cyanobacteria                                       hydrogenase subunit [Synechocystis sp. PCC 6803].
87303135     528       <-HyaD<-FrhA<-Oxidored_q6<-NuoG<-Nqo2_2Fe_ferroxin+gly-rich_loop+rossman-like_fold+SLBB+4helix_metal-bind*<-NuoE                                                                                                                                                                                                                                                       Synechococcus sp. WH 5701                                                         cyanobacteria                                       Respiratory-chain NADH dehydrogenase domain, 51 kDa subunit
83630910     531       NuoE->Nqo2_2Fe_ferroxin+gly-rich_loop+rossman-like_fold+SLBB+4helix_metal-bind*->?->NuoG->                                                                                                                                                                                                                                                                             Arthrospira platensis FACHB341                                                    cyanobacteria                                       HoxF [Arthrospira platensis FACHB341].
22652021     534       NuoE->Nqo2_2Fe_ferroxin+gly-rich_loop+rossman-like_fold+SLBB+4helix_metal-bind*->NuoG->Oxidored_q6->?->FrhA->HyaD->                                                                                                                                                                                                                                                    Synechococcus sp. PCC 7002                                                        cyanobacteria                                       hydrogenase large diaphorase subunit F [Synechococcus sp. PCC
81299090     534       <-GlcD<-?||NuoE->Nqo2_2Fe_ferroxin+gly-rich_loop+rossman-like_fold+SLBB+4helix_metal-bind*-><-?<-?<-?<-?||Bac_microcomp/CcmK->                                                                                                                                                                                                                                         Synechococcus elongatus PCC 7942                                                  cyanobacteria                                       NADH dehydrogenase (quinone) [Synechococcus elongatus PCC 7942].
88602558     562       CODH_Carbon_monoxide_dehydrogenase->NuoE->Nqo2_2Fe_ferroxin+gly-rich_loop+rossman-like_fold+SLBB+4helix_metal-bind*->NuoG->                                                                                                                                                                                                                                            Methanospirillum hungatei JF-1                                                    euryarchaeota                                       NADH dehydrogenase (quinone) [Methanospirillum hungatei JF-1].
67932218     548       NuoE->Nqo2_2Fe_ferroxin+gly-rich_loop+rossman-like_fold+SLBB+4helix_metal-bind*->NuoG->Oxidored_q6->FrhA->HyaD->                                                                                                                                                                                                                                                       Solibacter usitatus Ellin6076                                                     fibrobacteres/acidobacteria                         Hydrogen dehydrogenase [Solibacter usitatus Ellin6076].
88946051     575       NuoE->Nqo2_2Fe_ferroxin+gly-rich_loop+rossman-like_fold+SLBB+4helix_metal-bind*->NuoG_like-><-?<-?||?->Bac_microcomp/CcmK->                                                                                                                                                                                                                                            Desulfotomaculum reducens MI-1                                                    firmicutes                                          NADH dehydrogenase (quinone) [Desulfotomaculum reducens MI-1].
98663259     566       NuoE->?->Nqo2_2Fe_ferroxin+gly-rich_loop+rossman-like_fold+SLBB+4helix_metal-bind*->NuoG_like->                                                                                                                                                                                                                                                                        Pelotomaculum thermopropionicum SI                                                firmicutes                                          unnamed protein product [Pelotomaculum thermopropionicum SI].
88945915     569       NuoE->?->NuoG_like->NuoE->?*->NuoG_like->                                                                                                                                                                                                                                                                                                                              Desulfotomaculum reducens MI-1                                                    firmicutes                                          NADH dehydrogenase (quinone) [Desulfotomaculum reducens MI-1].
77685013     547       <-NuoG_like<-Nqo2_2Fe_ferroxin+gly-rich_loop+rossman-like_fold+SLBB+4helix_metal-bind*<-2Fe_2S_ferrodoxin<-NuoE                                                                                                                                                                                                                                                        Alkaliphilus metalliredigenes QYMF                                                firmicutes                                          NADH dehydrogenase (quinone) [Alkaliphilus metalliredigenes QYMF].
91200210     552       AtoC-><-?<-?<-Nqo2_2Fe_ferroxin+gly-rich_loop+rossman-like_fold+SLBB+4helix_metal-bind*<-?<-NuoE                                                                                                                                                                                                                                                                       Candidatus Kuenenia stuttgartiensis                                               planctomycetes                                      strongly similar to proton-translocating NADH dehydrogenase I, 51
91202657     552       <-CODH_Carbon_monoxide_dehydrogenase<-?<-?<-?<-NuoG<-Nqo2_2Fe_ferroxin+gly-rich_loop+rossman-like_fold+SLBB+4helix_metal-bind*<-NuoE                                                                                                                                                                                                                                   Candidatus Kuenenia stuttgartiensis                                               planctomycetes                                      similar to nuoF subunit of the NADH:ubiquinone oxidoreductase
86747851     518       <-FdhD/NarQ<-NuoG<-Nqo2_2Fe_ferroxin+gly-rich_loop+rossman-like_fold+SLBB+4helix_metal-bind*<-NuoE                                                                                                                                                                                                                                                                     Rhodopseudomonas palustris HaA2                                                   proteobacteria>alphaproteobacteria                  NADH dehydrogenase (quinone) [Rhodopseudomonas palustris HaA2].
90426117     518       <-FdhD/NarQ<-NuoG<-Nqo2_2Fe_ferroxin+gly-rich_loop+rossman-like_fold+SLBB+4helix_metal-bind*<-NuoE                                                                                                                                                                                                                                                                     Rhodopseudomonas palustris BisB18                                                 proteobacteria>alphaproteobacteria                  NADH dehydrogenase (quinone) [Rhodopseudomonas palustris BisB18].
91975104     518       <-FdhD/NarQ<-NuoG<-Nqo2_2Fe_ferroxin+gly-rich_loop+rossman-like_fold+SLBB+4helix_metal-bind*<-NuoE                                                                                                                                                                                                                                                                     Rhodopseudomonas palustris BisB5                                                  proteobacteria>alphaproteobacteria                  NADH dehydrogenase (quinone) [Rhodopseudomonas palustris BisB5].
88941314     516       <-Formate/nitrite_transporter<-?<-FdhD/NarQ<-NuoG<-Nqo2_2Fe_ferroxin+gly-rich_loop+rossman-like_fold+SLBB+4helix_metal-bind*<-NuoE                                                                                                                                                                                                                                     Acidiphilium cryptum JF-5                                                         proteobacteria>alphaproteobacteria                  putative NAD-dependent formate dehydrogenase beta subunit protein
23016780     514       <-NuoG<-Nqo2_2Fe_ferroxin+gly-rich_loop+rossman-like_fold+SLBB+4helix_metal-bind*                                                                                                                                                                                                                                                                                      Magnetospirillum magnetotacticum MS-1                                             proteobacteria>alphaproteobacteria                  COG1894: NADH:ubiquinone oxidoreductase, NADH-binding (51 kD)
69936446     513       <-FdhD/NarQ<-NuoG<-Nqo2_2Fe_ferroxin+gly-rich_loop+rossman-like_fold+SLBB+4helix_metal-bind*<-NuoE                                                                                                                                                                                                                                                                     Paracoccus denitrificans PD1222                                                   proteobacteria>alphaproteobacteria                  NADH dehydrogenase (quinone) [Paracoccus denitrificans PD1222].
87198757     512       NuoE->Nqo2_2Fe_ferroxin+gly-rich_loop+rossman-like_fold+SLBB+4helix_metal-bind*->?->NuoG->?->FdhD/NarQ->                                                                                                                                                                                                                                                               Novosphingobium aromaticivorans DSM 12444                                         proteobacteria>alphaproteobacteria                  NADH dehydrogenase (quinone) [Novosphingobium aromaticivorans DSM
71062496     509       <-NuoG<-Nqo2_2Fe_ferroxin+gly-rich_loop+rossman-like_fold+SLBB+4helix_metal-bind*<-FdhD/NarQ<-?<-?||MobA->                                                                                                                                                                                                                                                             Candidatus Pelagibacter ubique HTCC1062                                           proteobacteria>alphaproteobacteria                  NAD-dependent formate dehydrogenase beta subunit [Candidatus
77389078     509       NuoE->Nqo2_2Fe_ferroxin+gly-rich_loop+rossman-like_fold+SLBB+4helix_metal-bind*->NuoG->FdhD/NarQ->                                                                                                                                                                                                                                                                     Rhodobacter sphaeroides 2.4.1                                                     proteobacteria>alphaproteobacteria                  NAD dependent formate dehydrogenase, beta subunit (51 kDa)
83369892     509       <-FdhD/NarQ<-NuoG<-Nqo2_2Fe_ferroxin+gly-rich_loop+rossman-like_fold+SLBB+4helix_metal-bind*<-NuoE                                                                                                                                                                                                                                                                     Rhodobacter sphaeroides ATCC 17025                                                proteobacteria>alphaproteobacteria                  NADH dehydrogenase (quinone) [Rhodobacter sphaeroides ATCC 17025].
83372464     509       <-FdhD/NarQ<-NuoG<-Nqo2_2Fe_ferroxin+gly-rich_loop+rossman-like_fold+SLBB+4helix_metal-bind*<-NuoE                                                                                                                                                                                                                                                                     Rhodobacter sphaeroides ATCC 17029                                                proteobacteria>alphaproteobacteria                  NADH dehydrogenase (quinone) [Rhodobacter sphaeroides ATCC 17029].
84499616     505       NuoE->Nqo2_2Fe_ferroxin+gly-rich_loop+rossman-like_fold+SLBB+4helix_metal-bind*->NuoG->FdhD/NarQ->                                                                                                                                                                                                                                                                     Oceanicola batsensis HTCC2597                                                     proteobacteria>alphaproteobacteria                  NAD dependent formate dehydrogenase, beta subunit (51 kDa)
85707197     502       <-FdhD/NarQ<-NuoG<-Nqo2_2Fe_ferroxin+gly-rich_loop+rossman-like_fold+SLBB+4helix_metal-bind*<-NuoE                                                                                                                                                                                                                                                                     Roseovarius sp. 217                                                               proteobacteria>alphaproteobacteria                  NAD dependent formate dehydrogenase, beta subunit (51 kDa)
89055050     500       <-FdhD/NarQ<-NuoG<-Nqo2_2Fe_ferroxin+gly-rich_loop+rossman-like_fold+SLBB+4helix_metal-bind*<-NuoE                                                                                                                                                                                                                                                                     Jannaschia sp. CCS1                                                               proteobacteria>alphaproteobacteria                  NADH dehydrogenase (quinone) [Jannaschia sp. CCS1].
84686201     499       NuoE->Nqo2_2Fe_ferroxin+gly-rich_loop+rossman-like_fold+SLBB+4helix_metal-bind*->?->NuoG->FdhD/NarQ->                                                                                                                                                                                                                                                                  Rhodobacterales bacterium HTCC2654                                                proteobacteria>alphaproteobacteria                  NAD dependent formate dehydrogenase, beta subunit (51 kDa)
91762193     552       <-MobA||?->?->FdhD/NarQ->Nqo2_2Fe_ferroxin+gly-rich_loop+rossman-like_fold+SLBB+4helix_metal-bind*->NuoG->                                                                                                                                                                                                                                                             Candidatus Pelagibacter ubique HTCC1002                                           proteobacteria>alphaproteobacteria                  NAD-dependent formate dehydrogenase beta subunit [Candidatus
86359439     518       <-FdhD/NarQ<-NuoG<-Nqo2_2Fe_ferroxin+gly-rich_loop+rossman-like_fold+SLBB+4helix_metal-bind*<-NuoE                                                                                                                                                                                                                                                                     Rhizobium etli CFN 42                                                             proteobacteria>alphaproteobacteria                  formate dehydrogenase, beta subunit protein [Rhizobium etli CFN
78695580     518       NuoE->Nqo2_2Fe_ferroxin+gly-rich_loop+rossman-like_fold+SLBB+4helix_metal-bind*->NuoG->FdhD/NarQ->                                                                                                                                                                                                                                                                     Bradyrhizobium sp. BTAi1                                                          proteobacteria>alphaproteobacteria                  NADH dehydrogenase (quinone) [Bradyrhizobium sp. BTAi1].
77740101     518       NuoE->Nqo2_2Fe_ferroxin+gly-rich_loop+rossman-like_fold+SLBB+4helix_metal-bind*->NuoG->FdhD/NarQ->                                                                                                                                                                                                                                                                     Rhodopseudomonas palustris BisA53                                                 proteobacteria>alphaproteobacteria                  NADH dehydrogenase (quinone) [Rhodopseudomonas palustris BisA53].
90420730     559       <-NuoG<-Nqo2_2Fe_ferroxin+gly-rich_loop+rossman-like_fold+SLBB+4helix_metal-bind*                                                                                                                                                                                                                                                                                      Aurantimonas sp. SI85-9A1                                                         proteobacteria>alphaproteobacteria                  formate dehydrogenase, beta subunit [Aurantimonas sp. SI85-9A1].
27378248     518       <-FdhD/NarQ<-NuoG<-Nqo2_2Fe_ferroxin+gly-rich_loop+rossman-like_fold+SLBB+4helix_metal-bind*<-NuoE                                                                                                                                                                                                                                                                     Bradyrhizobium japonicum USDA 110                                                 proteobacteria>alphaproteobacteria                  NADH dehydrogenase I chain F [Bradyrhizobium japonicum USDA 110].
56678176     560       Nqo2_2Fe_ferroxin+gly-rich_loop+rossman-like_fold+SLBB+4helix_metal-bind*->NuoG->                                                                                                                                                                                                                                                                                      Silicibacter pomeroyi DSS-3                                                       proteobacteria>alphaproteobacteria                  formate dehydrogenase, beta subunit [Silicibacter pomeroyi DSS-3].
84515410     561       Nqo2_2Fe_ferroxin+gly-rich_loop+rossman-like_fold+SLBB+4helix_metal-bind*->                                                                                                                                                                                                                                                                                            Loktanella vestfoldensis SKA53                                                    proteobacteria>alphaproteobacteria                  formate dehydrogenase, beta subunit [Loktanella vestfoldensis
17743210     518       NuoE->Nqo2_2Fe_ferroxin+gly-rich_loop+rossman-like_fold+SLBB+4helix_metal-bind*->NuoG->                                                                                                                                                                                                                                                                                Agrobacterium tumefaciens str. C58                                                proteobacteria>alphaproteobacteria                  NADH dehydrogenase I chain F [Agrobacterium tumefaciens str. C58].
83312492     627       Nqo2_2Fe_ferroxin+gly-rich_loop+rossman-like_fold+SLBB+4helix_metal-bind*->NuoG->Oxidored_q6->FrhA->HyaD->                                                                                                                                                                                                                                                             Magnetospirillum magneticum AMB-1                                                 proteobacteria>alphaproteobacteria                  NAD-reducing hydrogenase diaphorase moiety largesubunit
15076035     518       <-FdhD/NarQ<-NuoG<-Nqo2_2Fe_ferroxin+gly-rich_loop+rossman-like_fold+SLBB+4helix_metal-bind*<-NuoE                                                                                                                                                                                                                                                                     Sinorhizobium meliloti                                                            proteobacteria>alphaproteobacteria                  PUTATIVE NAD-DEPENDENT FORMATE DEHYDROGENASE BETA SUBUNIT PROTEIN
56677472     567       Nqo2_2Fe_ferroxin+gly-rich_loop+rossman-like_fold+SLBB+4helix_metal-bind*->NuoG->                                                                                                                                                                                                                                                                                      Silicibacter pomeroyi DSS-3                                                       proteobacteria>alphaproteobacteria                  formate dehydrogenase, beta subunit [Silicibacter pomeroyi DSS-3].
27377427     567       MoeA->?->?->?->Nqo2_2Fe_ferroxin+gly-rich_loop+rossman-like_fold+SLBB+4helix_metal-bind*->NuoG->                                                                                                                                                                                                                                                                       Bradyrhizobium japonicum USDA 110                                                 proteobacteria>alphaproteobacteria                  probable NADH-ubiquinone oxidoreductase chain F [Bradyrhizobium
14025253     518       <-FdhD/NarQ<-NuoG<-Nqo2_2Fe_ferroxin+gly-rich_loop+rossman-like_fold+SLBB+4helix_metal-bind*<-NuoE                                                                                                                                                                                                                                                                     Mesorhizobium loti MAFF303099                                                     proteobacteria>alphaproteobacteria                  NAD-dependent formate dehydrogenase beta subunit [Mesorhizobium
28207554     519       NuoE->Nqo2_2Fe_ferroxin+gly-rich_loop+rossman-like_fold+SLBB+4helix_metal-bind*->NuoG->                                                                                                                                                                                                                                                                                Methylobacterium extorquens                                                       proteobacteria>alphaproteobacteria                  NAD-linked formate dehydrogenase beta subunit [Methylobacterium
22652727     572       Nqo2_2Fe_ferroxin+gly-rich_loop+rossman-like_fold+SLBB+4helix_metal-bind*->NuoG->                                                                                                                                                                                                                                                                                      Methylobacterium extorquens                                                       proteobacteria>alphaproteobacteria                  tungsten-containing formate dehydrogenase beta subunit
89359738     520       NuoE->Nqo2_2Fe_ferroxin+gly-rich_loop+rossman-like_fold+SLBB+4helix_metal-bind*->NuoG->FdhD/NarQ->                                                                                                                                                                                                                                                                     Xanthobacter autotrophicus Py2                                                    proteobacteria>alphaproteobacteria                  putative NAD-dependent formate dehydrogenase beta subunit protein
83309268     467       Nqo2_2Fe_ferroxin+gly-rich_loop+rossman-like_fold+SLBB+4helix_metal-bind*->NuoG->                                                                                                                                                                                                                                                                                      Magnetospirillum magneticum AMB-1                                                 proteobacteria>alphaproteobacteria                  NADH:ubiquinone oxidoreductase [Magnetospirillum magneticum AMB-1].
33567907     526       <-FdhD/NarQ<-NuoG<-Nqo2_2Fe_ferroxin+gly-rich_loop+rossman-like_fold+SLBB+4helix_metal-bind*<-NuoE||LysR->MoaA-><-MoeA                                                                                                                                                                                                                                                 Bordetella bronchiseptica RB50                                                    proteobacteria>betaproteobacteria                   NAD-dependent formate dehydrogenase beta subunit [Bordetella
67546816     525       <-LysR||NuoE->Nqo2_2Fe_ferroxin+gly-rich_loop+rossman-like_fold+SLBB+4helix_metal-bind*->NuoG->                                                                                                                                                                                                                                                                        Burkholderia vietnamiensis G4                                                     proteobacteria>betaproteobacteria                   NADH dehydrogenase (quinone) [Burkholderia vietnamiensis G4].
77966362     525       <-NuoG<-Nqo2_2Fe_ferroxin+gly-rich_loop+rossman-like_fold+SLBB+4helix_metal-bind*<-NuoE||LysR->                                                                                                                                                                                                                                                                        Burkholderia sp. 383                                                              proteobacteria>betaproteobacteria                   NADH dehydrogenase (quinone) [Burkholderia sp. 383].
84357172     525       <-LysR||NuoE->Nqo2_2Fe_ferroxin+gly-rich_loop+rossman-like_fold+SLBB+4helix_metal-bind*->NuoG->                                                                                                                                                                                                                                                                        Burkholderia cenocepacia PC184                                                    proteobacteria>betaproteobacteria                   COG1894: NADH:ubiquinone oxidoreductase, NADH-binding (51 kD)
89902617     603       <-HyaD<-FrhA<-Oxidored_q6<-NuoG<-Nqo2_2Fe_ferroxin+gly-rich_loop+rossman-like_fold+SLBB+4helix_metal-bind*                                                                                                                                                                                                                                                             Rhodoferax ferrireducens T118                                                     proteobacteria>betaproteobacteria                   Respiratory-chain NADH dehydrogenase domain, 51 kDa subunit
38637753     602       Nqo2_2Fe_ferroxin+gly-rich_loop+rossman-like_fold+SLBB+4helix_metal-bind*->NuoG->Oxidored_q6->FrhA->HyaD->                                                                                                                                                                                                                                                             Ralstonia eutropha H16                                                            proteobacteria>betaproteobacteria                   NAD-reducing hydrogenase diaphorase moiety large subunit [Ralstonia
107022110    525       <-NuoG<-Nqo2_2Fe_ferroxin+gly-rich_loop+rossman-like_fold+SLBB+4helix_metal-bind*<-NuoE||LysR->                                                                                                                                                                                                                                                                        Burkholderia cenocepacia AU 1054                                                  proteobacteria>betaproteobacteria                   NADH dehydrogenase (quinone) [Burkholderia cenocepacia AU 1054].
94310464     602       Nqo2_2Fe_ferroxin+gly-rich_loop+rossman-like_fold+SLBB+4helix_metal-bind*->NuoG->Oxidored_q6->FrhA->HyaD->                                                                                                                                                                                                                                                             Ralstonia metallidurans CH34                                                      proteobacteria>betaproteobacteria                   Respiratory-chain NADH dehydrogenase domain, 51 kDa subunit
84709923     600       Nqo2_2Fe_ferroxin+gly-rich_loop+rossman-like_fold+SLBB+4helix_metal-bind*->NuoG->NuoG->                                                                                                                                                                                                                                                                                Polaromonas naphthalenivorans CJ2                                                 proteobacteria>betaproteobacteria                   dehydrogenase subunit, putative [Polaromonas naphthalenivorans
82702794     598       Nqo2_2Fe_ferroxin+gly-rich_loop+rossman-like_fold+SLBB+4helix_metal-bind*->NuoG->Oxidored_q6->FrhA->?->HyaD->                                                                                                                                                                                                                                                          Nitrosospira multiformis ATCC 25196                                               proteobacteria>betaproteobacteria                   Hydrogen dehydrogenase [Nitrosospira multiformis ATCC 25196].
84361164     524       <-LysR||NuoE->Nqo2_2Fe_ferroxin+gly-rich_loop+rossman-like_fold+SLBB+4helix_metal-bind*->NuoG->                                                                                                                                                                                                                                                                        Burkholderia dolosa AUO158                                                        proteobacteria>betaproteobacteria                   COG1894: NADH:ubiquinone oxidoreductase, NADH-binding (51 kD)
91780571     610       Nqo2_2Fe_ferroxin+gly-rich_loop+rossman-like_fold+SLBB+4helix_metal-bind*->NuoG->Oxidored_q6->FrhA->HyaD->                                                                                                                                                                                                                                                             Burkholderia xenovorans LB400                                                     proteobacteria>betaproteobacteria                   Putative NADH dehydrogenase subunit [Burkholderia xenovorans
83719980     522       <-NuoG<-Nqo2_2Fe_ferroxin+gly-rich_loop+rossman-like_fold+SLBB+4helix_metal-bind*<-NuoE||LysR->                                                                                                                                                                                                                                                                        Burkholderia thailandensis E264                                                   proteobacteria>betaproteobacteria                   formate dehydrogenase, beta subunit [Burkholderia thailandensis
52428226     521       <-LysR||NuoE->Nqo2_2Fe_ferroxin+gly-rich_loop+rossman-like_fold+SLBB+4helix_metal-bind*->NuoG->                                                                                                                                                                                                                                                                        Burkholderia mallei ATCC 23344                                                    proteobacteria>betaproteobacteria                   formate dehydrogenase, beta subunit [Burkholderia mallei ATCC
67735866     521       <-NuoG<-Nqo2_2Fe_ferroxin+gly-rich_loop+rossman-like_fold+SLBB+4helix_metal-bind*<-NuoE||LysR->                                                                                                                                                                                                                                                                        Burkholderia pseudomallei 668                                                     proteobacteria>betaproteobacteria                   COG1894: NADH:ubiquinone oxidoreductase, NADH-binding (51 kD)
89902039     591       <-NuoG<-Nqo2_2Fe_ferroxin+gly-rich_loop+rossman-like_fold+SLBB+4helix_metal-bind*                                                                                                                                                                                                                                                                                      Rhodoferax ferrireducens T118                                                     proteobacteria>betaproteobacteria                   NADH dehydrogenase (quinone) [Rhodoferax ferrireducens T118].
56313024     585       <-NuoG<-Nqo2_2Fe_ferroxin+gly-rich_loop+rossman-like_fold+SLBB+4helix_metal-bind*                                                                                                                                                                                                                                                                                      Azoarcus sp. EbN1                                                                 proteobacteria>betaproteobacteria                   Formate dehydrogenase, NAD(P) reducing, beta subunit [Azoarcus sp.
72117737     521       <-LysR||NuoE->Nqo2_2Fe_ferroxin+gly-rich_loop+rossman-like_fold+SLBB+4helix_metal-bind*->NuoG->FdhD/NarQ->                                                                                                                                                                                                                                                             Ralstonia eutropha JMP134                                                         proteobacteria>betaproteobacteria                   NADH dehydrogenase (quinone) [Ralstonia eutropha JMP134].
72121815     580       <-NuoG<-Nqo2_2Fe_ferroxin+gly-rich_loop+rossman-like_fold+SLBB+4helix_metal-bind*                                                                                                                                                                                                                                                                                      Ralstonia eutropha JMP134                                                         proteobacteria>betaproteobacteria                   NADH dehydrogenase (quinone) [Ralstonia eutropha JMP134].
91784827     521       <-LysR||NuoE->Nqo2_2Fe_ferroxin+gly-rich_loop+rossman-like_fold+SLBB+4helix_metal-bind*->NuoG->                                                                                                                                                                                                                                                                        Burkholderia xenovorans LB400                                                     proteobacteria>betaproteobacteria                   NAD-dependent formate dehydrogenase, beta subunit [Burkholderia
47573694     573       <-LysR||Nqo2_2Fe_ferroxin+gly-rich_loop+rossman-like_fold+SLBB+4helix_metal-bind*->NuoG->                                                                                                                                                                                                                                                                              Rubrivivax gelatinosus PM1                                                        proteobacteria>betaproteobacteria                   COG1894: NADH:ubiquinone oxidoreductase, NADH-binding (51 kD)
99911790     521       <-NuoG<-Nqo2_2Fe_ferroxin+gly-rich_loop+rossman-like_fold+SLBB+4helix_metal-bind*<-NuoE||LysR->                                                                                                                                                                                                                                                                        Burkholderia pseudomallei 1655                                                    proteobacteria>betaproteobacteria                   hypothetical protein Bpse1_03001950 [Burkholderia pseudomallei
100122107    521       <-NuoG<-Nqo2_2Fe_ferroxin+gly-rich_loop+rossman-like_fold+SLBB+4helix_metal-bind*<-NuoE||LysR->                                                                                                                                                                                                                                                                        Burkholderia pseudomallei S13                                                     proteobacteria>betaproteobacteria                   hypothetical protein BpseS_03003920 [Burkholderia pseudomallei
3724144      520       NuoE->Nqo2_2Fe_ferroxin+gly-rich_loop+rossman-like_fold+SLBB+4helix_metal-bind*->NuoG->FdhD/NarQ->                                                                                                                                                                                                                                                                     Ralstonia eutropha H16                                                            proteobacteria>betaproteobacteria                   NAD-dependent formate dehydrogenase beta subunit [Cupriavidus
47573251     520       <-LysR||NuoE->Nqo2_2Fe_ferroxin+gly-rich_loop+rossman-like_fold+SLBB+4helix_metal-bind*->NuoG->                                                                                                                                                                                                                                                                        Rubrivivax gelatinosus PM1                                                        proteobacteria>betaproteobacteria                   COG1894: NADH:ubiquinone oxidoreductase, NADH-binding (51 kD)
82538363     527       <-LysR||NuoE->Nqo2_2Fe_ferroxin+gly-rich_loop+rossman-like_fold+SLBB+4helix_metal-bind*->NuoG->                                                                                                                                                                                                                                                                        Burkholderia pseudomallei 1106b                                                   proteobacteria>betaproteobacteria                   hypothetical protein Bpse110_02000054 [Burkholderia pseudomallei
94309499     518       <-LysR||NuoE->Nqo2_2Fe_ferroxin+gly-rich_loop+rossman-like_fold+SLBB+4helix_metal-bind*->NuoG->FdhD/NarQ->                                                                                                                                                                                                                                                             Ralstonia metallidurans CH34                                                      proteobacteria>betaproteobacteria                   Respiratory-chain NADH dehydrogenase domain, 51 kDa subunit
91788666     566       Nqo2_2Fe_ferroxin+gly-rich_loop+rossman-like_fold+SLBB+4helix_metal-bind*->NuoG->                                                                                                                                                                                                                                                                                      Polaromonas sp. JS666                                                             proteobacteria>betaproteobacteria                   NADH dehydrogenase (quinone) [Polaromonas sp. JS666].
91775074     516       <-FdhD/NarQ<-NuoG<-Nqo2_2Fe_ferroxin+gly-rich_loop+rossman-like_fold+SLBB+4helix_metal-bind*<-NuoE<-GlcD                                                                                                                                                                                                                                                               Methylobacillus flagellatus KT                                                    proteobacteria>betaproteobacteria                   NADH dehydrogenase (quinone) [Methylobacillus flagellatus KT].
71846239     632       Nqo2_2Fe_ferroxin+gly-rich_loop+rossman-like_fold+SLBB+4helix_metal-bind*->NuoG->Oxidored_q6->FrhA->HyaD->                                                                                                                                                                                                                                                             Dechloromonas aromatica RCB                                                       proteobacteria>betaproteobacteria                   NADH dehydrogenase (ubiquinone),  24 kDa subunit:Respiratory-chain
71546725     552       NuoE->Nqo2_2Fe_ferroxin+gly-rich_loop+rossman-like_fold+SLBB+4helix_metal-bind*->NuoG->Oxidored_q6->FrhA->HyaD->                                                                                                                                                                                                                                                       Syntrophobacter fumaroxidans MPOB                                                 proteobacteria>deltaproteobacteria                  NADH dehydrogenase (quinone) [Syntrophobacter fumaroxidans MPOB].
50877098     550       NuoE->Nqo2_2Fe_ferroxin+gly-rich_loop+rossman-like_fold+SLBB+4helix_metal-bind*->NuoG->Oxidored_q6->FrhA->                                                                                                                                                                                                                                                             Desulfotalea psychrophila LSv54                                                   proteobacteria>deltaproteobacteria                  probable NADH dehydrogenase (ubiquinone) I, chain F [Desulfotalea
93453747     562       NuoE->Nqo2_2Fe_ferroxin+gly-rich_loop+rossman-like_fold+SLBB+4helix_metal-bind*->NuoG->Oxidored_q6->FrhA->                                                                                                                                                                                                                                                             delta proteobacterium MLMS-1                                                      proteobacteria>deltaproteobacteria                  NADH dehydrogenase (quinone) [delta proteobacterium MLMS-1].
85858925     638       ThiH->?->?->NuoG->NuoG->Nqo2_2Fe_ferroxin+gly-rich_loop+rossman-like_fold+SLBB+4helix_metal-bind*->                                                                                                                                                                                                                                                                    Syntrophus aciditrophicus SB                                                      proteobacteria>deltaproteobacteria                  NADH-quinone oxidoreductase chain F [Syntrophus aciditrophicus SB].
78193583     569       NuoE->Nqo2_2Fe_ferroxin+gly-rich_loop+rossman-like_fold+SLBB+4helix_metal-bind*->NuoG->Oxidored_q6->FrhA->                                                                                                                                                                                                                                                             Geobacter metallireducens GS-15                                                   proteobacteria>deltaproteobacteria                  Respiratory-chain NADH dehydrogenase domain, 51 kDa subunit
71836642     570       <-ThiH<-?<-NuoG_like<-Nqo2_2Fe_ferroxin+gly-rich_loop+rossman-like_fold+SLBB+4helix_metal-bind*<-NuoE                                                                                                                                                                                                                                                                  Pelobacter propionicus DSM 2379                                                   proteobacteria>deltaproteobacteria                  NADH dehydrogenase (ubiquinone) [Pelobacter propionicus DSM 2379].
39984707     570       <-HyaD<-FrhA<-Oxidored_q6<-NuoG<-Nqo2_2Fe_ferroxin+gly-rich_loop+rossman-like_fold+SLBB+4helix_metal-bind*<-NuoE                                                                                                                                                                                                                                                       Geobacter sulfurreducens PCA                                                      proteobacteria>deltaproteobacteria                  NAD-reducing hydrogenase, alpha subunit [Geobacter sulfurreducens
77918523     571       NuoE->Nqo2_2Fe_ferroxin+gly-rich_loop+rossman-like_fold+SLBB+4helix_metal-bind*->                                                                                                                                                                                                                                                                                      Pelobacter carbinolicus DSM 2380                                                  proteobacteria>deltaproteobacteria                  NADH dehydrogenase I chain F [Pelobacter carbinolicus DSM 2380].
71546926     572       <-ThiH<-?<-NuoG_like<-Nqo2_2Fe_ferroxin+gly-rich_loop+rossman-like_fold+SLBB+4helix_metal-bind*<-NuoE<-?<-NuoG_like                                                                                                                                                                                                                                                    Syntrophobacter fumaroxidans MPOB                                                 proteobacteria>deltaproteobacteria                  NADH dehydrogenase (quinone) [Syntrophobacter fumaroxidans MPOB].
85857988     574       RnfB-><-NuoG<-NuoG<-Nqo2_2Fe_ferroxin+gly-rich_loop+rossman-like_fold+SLBB+4helix_metal-bind*                                                                                                                                                                                                                                                                          Syntrophus aciditrophicus SB                                                      proteobacteria>deltaproteobacteria                  NADH-quinone oxidoreductase chain F [Syntrophus aciditrophicus SB].
85858941     607       <-NuoG_like<-Nqo2_2Fe_ferroxin+gly-rich_loop+rossman-like_fold+SLBB+4helix_metal-bind*                                                                                                                                                                                                                                                                                 Syntrophus aciditrophicus SB                                                      proteobacteria>deltaproteobacteria                  NADH-quinone oxidoreductase chain F [Syntrophus aciditrophicus SB].
93449984     530       NuoE->Nqo2_2Fe_ferroxin+gly-rich_loop+rossman-like_fold+SLBB+4helix_metal-bind*->                                                                                                                                                                                                                                                                                      delta proteobacterium MLMS-1                                                      proteobacteria>deltaproteobacteria                  NADH dehydrogenase (quinone) [delta proteobacterium MLMS-1].
83643019     611       <-HyaD<-FrhA<-Oxidored_q6<-NuoG<-Nqo2_2Fe_ferroxin+gly-rich_loop+rossman-like_fold+SLBB+4helix_metal-bind*                                                                                                                                                                                                                                                             Hahella chejuensis KCTC 2396                                                      proteobacteria>gammaproteobacteria                  NADH:ubiquinone oxidoreductase, NADH-binding (51 kD) subunit
53803150     610       Nqo2_2Fe_ferroxin+gly-rich_loop+rossman-like_fold+SLBB+4helix_metal-bind*->NuoG->Oxidored_q6->                                                                                                                                                                                                                                                                         Methylococcus capsulatus str. Bath                                                proteobacteria>gammaproteobacteria                  NAD-reducing hydrogenase, alpha subunit [Methylococcus capsulatus
87120636     527       <-FdhD/NarQ<-NuoG<-Nqo2_2Fe_ferroxin+gly-rich_loop+rossman-like_fold+SLBB+4helix_metal-bind*<-NuoE||LysR->                                                                                                                                                                                                                                                             Marinomonas sp. MED121                                                            proteobacteria>gammaproteobacteria                  formate dehydrogenase, beta subunit [Marinomonas sp. MED121].
26988908     525       NuoE->Nqo2_2Fe_ferroxin+gly-rich_loop+rossman-like_fold+SLBB+4helix_metal-bind*->NuoG->                                                                                                                                                                                                                                                                                Pseudomonas putida KT2440                                                         proteobacteria>gammaproteobacteria                  formate dehydrogenase, beta subunit, putative [Pseudomonas putida
91796214     595       Nqo2_2Fe_ferroxin+gly-rich_loop+rossman-like_fold+SLBB+4helix_metal-bind*->NuoG->                                                                                                                                                                                                                                                                                      Chromohalobacter salexigens DSM 3043                                              proteobacteria>gammaproteobacteria                  NADH dehydrogenase (quinone) [Chromohalobacter salexigens DSM
106881158    588       Nqo2_2Fe_ferroxin+gly-rich_loop+rossman-like_fold+SLBB+4helix_metal-bind*->?->FrhA->HyaD->                                                                                                                                                                                                                                                                             Psychromonas ingrahamii 37                                                        proteobacteria>gammaproteobacteria                  Hydrogen dehydrogenase [Psychromonas ingrahamii 37].
78702404     563       <-NuoG<-Nqo2_2Fe_ferroxin+gly-rich_loop+rossman-like_fold+SLBB+4helix_metal-bind*                                                                                                                                                                                                                                                                                      Alkalilimnicola ehrlichei MLHE-1                                                  proteobacteria>gammaproteobacteria                  NADH dehydrogenase (quinone) [Alkalilimnicola ehrlichei MLHE-1].
53803282     561       <-NuoG<-Nqo2_2Fe_ferroxin+gly-rich_loop+rossman-like_fold+SLBB+4helix_metal-bind*<-ABC_superfamily_ATPase                                                                                                                                                                                                                                                              Methylococcus capsulatus str. Bath                                                proteobacteria>gammaproteobacteria                  dehydrogenase subunit, putative [Methylococcus capsulatus str.
68348134     519       <-NuoG<-Nqo2_2Fe_ferroxin+gly-rich_loop+rossman-like_fold+SLBB+4helix_metal-bind*<-NuoE<-?<-?<-?<-ABC_superfamily_ATPase                                                                                                                                                                                                                                               Pseudomonas fluorescens Pf-5                                                      proteobacteria>gammaproteobacteria                  formate dehydrogenase, beta subunit [Pseudomonas fluorescens Pf-5].
82737791     519       <-NuoG<-Nqo2_2Fe_ferroxin+gly-rich_loop+rossman-like_fold+SLBB+4helix_metal-bind*<-NuoE                                                                                                                                                                                                                                                                                Pseudomonas putida F1                                                             proteobacteria>gammaproteobacteria                  formate dehydrogenase, beta subunit, putative [Pseudomonas putida
53804300     516       <-FdhD/NarQ<-NuoG<-Nqo2_2Fe_ferroxin+gly-rich_loop+rossman-like_fold+SLBB+4helix_metal-bind*<-NuoE                                                                                                                                                                                                                                                                     Methylococcus capsulatus str. Bath                                                proteobacteria>gammaproteobacteria                  formate dehydrogenase, beta subunit [Methylococcus capsulatus str.
62632270     538       NuoE->Nqo2_2Fe_ferroxin+gly-rich_loop+rossman-like_fold+SLBB+4helix_metal-bind*->NuoG->Oxidored_q6->FrhA->                                                                                                                                                                                                                                                             Allochromatium vinosum                                                            proteobacteria>gammaproteobacteria                  HoxF [Allochromatium vinosum].
71144386     537       NuoE->Nqo2_2Fe_ferroxin+gly-rich_loop+rossman-like_fold+SLBB+4helix_metal-bind*->NuoG->FdhD/NarQ->                                                                                                                                                                                                                                                                     Colwellia psychrerythraea 34H                                                     proteobacteria>gammaproteobacteria                  formate dehydrogenase, beta subunit [Colwellia psychrerythraea
37787352     536       NuoE->Nqo2_2Fe_ferroxin+gly-rich_loop+rossman-like_fold+SLBB+4helix_metal-bind*->NuoG->Oxidored_q6->FrhA->                                                                                                                                                                                                                                                             Thiocapsa roseopersicina                                                          proteobacteria>gammaproteobacteria                  HoxF [Thiocapsa roseopersicina].
71145845     534       NuoE->Nqo2_2Fe_ferroxin+gly-rich_loop+rossman-like_fold+SLBB+4helix_metal-bind*->NuoG->FdhD/NarQ->                                                                                                                                                                                                                                                                     Colwellia psychrerythraea 34H                                                     proteobacteria>gammaproteobacteria                  formate dehydrogenase, beta subunit [Colwellia psychrerythraea
90416713     515       <-FdhD/NarQ<-NuoG<-Nqo2_2Fe_ferroxin+gly-rich_loop+rossman-like_fold+SLBB+4helix_metal-bind*<-NuoE                                                                                                                                                                                                                                                                     marine gamma proteobacterium HTCC2207                                             proteobacteria>gammaproteobacteria                  formate dehydrogenase, beta subunit [marine gamma proteobacterium
4980726      545       ABC_superfamily_ATPase->?-><-?||?->?->Nqo2_2Fe_ferroxin+gly-rich_loop+rossman-like_fold+SLBB+4helix_metal-bind*->                                                                                                                                                                                                                                                      Thermotoga maritima MSB8                                                          thermotogae                                         NADP-reducing hydrogenase, subunit C [Thermotoga maritima MSB8].
55229594     507       <-NuoG<-Nqo2_2Fe_ferroxin+gly-rich_loop+rossman-like_fold+SLBB+4helix_metal-bind*                                                                                                                                                                                                                                                                                      Haloarcula marismortui ATCC 43049                                                 euryarchaeota                                       putative NADH dehydrogenase I, F subunit [Haloarcula marismortui
Nqo2_2Fe_ferroxin+gly-rich_loop+rossman-like_fold+SLBB+4helix_metal-bind+4Fer
51858032     618       NuoE->Nqo2_2Fe_ferroxin+gly-rich_loop+rossman-like_fold+SLBB+4helix_metal-bind+4Fer*->NuoG_like-><-?<-?<-ABC_superfamily_ATPase                                                                                                                                                                                                                                        Symbiobacterium thermophilum IAM 14863                                            actinobacteria                                      iron hydrogenase beta subunit [Symbiobacterium thermophilum IAM
29337427     635       <-NuoE<-NuoG_like<-Nqo2_2Fe_ferroxin+gly-rich_loop+rossman-like_fold+SLBB+4helix_metal-bind+4Fer*                                                                                                                                                                                                                                                                      Bacteroides thetaiotaomicron VPI-5482                                             bacteroidetes/chlorobi                              NADH:ubiquinone oxidoreductase subunit [Bacteroides
67938723     594       NuoE->Nqo2_2Fe_ferroxin+gly-rich_loop+rossman-like_fold+SLBB+4helix_metal-bind+4Fer*->                                                                                                                                                                                                                                                                                 Chlorobium phaeobacteroides BS1                                                   bacteroidetes/chlorobi                              NADH dehydrogenase (quinone) [Chlorobium phaeobacteroides BS1].
67940618     591       <-Nqo2_2Fe_ferroxin+gly-rich_loop+rossman-like_fold+SLBB+4helix_metal-bind+4Fer*<-NuoE                                                                                                                                                                                                                                                                                 Chlorobium phaeobacteroides BS1                                                   bacteroidetes/chlorobi                              NADH dehydrogenase (quinone) [Chlorobium phaeobacteroides BS1].
57224805     640       NuoL->?->NuoB->NuoE->Nqo2_2Fe_ferroxin+gly-rich_loop+rossman-like_fold+SLBB+4helix_metal-bind+4Fer*->NuoG->?->NuoD->NuoI->                                                                                                                                                                                                                                             Dehalococcoides ethenogenes 195                                                   chloroflexi                                         hydrogenase subunit HymB, putative [Dehalococcoides ethenogenes
73660382     640       NuoL->?->NuoB->NuoE->Nqo2_2Fe_ferroxin+gly-rich_loop+rossman-like_fold+SLBB+4helix_metal-bind+4Fer*->NuoG->?->NuoD->NuoI->                                                                                                                                                                                                                                             Dehalococcoides sp. CBDB1                                                         chloroflexi                                         hydrogenase subunit HymB [Dehalococcoides sp. CBDB1].
88933611     623       NuoE->Nqo2_2Fe_ferroxin+gly-rich_loop+rossman-like_fold+SLBB+4helix_metal-bind+4Fer*->NuoG->                                                                                                                                                                                                                                                                           Dehalococcoides sp. BAV1                                                          chloroflexi                                         NADH dehydrogenase (quinone) [Dehalococcoides sp. BAV1].
88933090     640       NuoL->?->NuoB->NuoE->Nqo2_2Fe_ferroxin+gly-rich_loop+rossman-like_fold+SLBB+4helix_metal-bind+4Fer*->NuoG->?->NuoD->NuoI->                                                                                                                                                                                                                                             Dehalococcoides sp. BAV1                                                          chloroflexi                                         NADH dehydrogenase (quinone) [Dehalococcoides sp. BAV1].
57224954     623       NuoE->Nqo2_2Fe_ferroxin+gly-rich_loop+rossman-like_fold+SLBB+4helix_metal-bind+4Fer*->NuoG->                                                                                                                                                                                                                                                                           Dehalococcoides ethenogenes 195                                                   chloroflexi                                         [Fe] hydrogenase, HymB subunit, putative [Dehalococcoides
73660241     623       NuoE->Nqo2_2Fe_ferroxin+gly-rich_loop+rossman-like_fold+SLBB+4helix_metal-bind+4Fer*->NuoG->                                                                                                                                                                                                                                                                           Dehalococcoides sp. CBDB1                                                         chloroflexi                                         putative [Fe] hydrogenase, HymB subunit [Dehalococcoides sp.
2622670      630       <-FdhD/NarQ||NuoE->Nqo2_2Fe_ferroxin+gly-rich_loop+rossman-like_fold+SLBB+4helix_metal-bind+4Fer*-><-MoaA<-?||NuoG->                                                                                                                                                                                                                                                   Methanothermobacter thermautotrophicus str. Delta H                               euryarchaeota                                       NADP-reducing hydrogenase, subunit C [Methanothermobacter
77685389     598       ThiH->?->?->NuoE->2Fe_2S_ferrodoxin->Nqo2_2Fe_ferroxin+gly-rich_loop+rossman-like_fold+SLBB+4helix_metal-bind+4Fer*->NuoG->NuoG-><-?||MoaA->                                                                                                                                                                                                                           Alkaliphilus metalliredigenes QYMF                                                firmicutes                                          NADH dehydrogenase (quinone) [Alkaliphilus metalliredigenes QYMF].
82499409     598       NuoE->?->2Fe_2S_ferrodoxin->Nqo2_2Fe_ferroxin+gly-rich_loop+rossman-like_fold+SLBB+4helix_metal-bind+4Fer*->NuoG_like->                                                                                                                                                                                                                                                Caldicellulosiruptor saccharolyticus DSM 8903                                     firmicutes                                          NADH:ubiquinone oxidoreductase, NADH-binding (51 kD) subunit
88944750     600       <-NuoG<-NuoG<-Nqo2_2Fe_ferroxin+gly-rich_loop+rossman-like_fold+SLBB+4helix_metal-bind+4Fer*<-NuoE                                                                                                                                                                                                                                                                     Desulfotomaculum reducens MI-1                                                    firmicutes                                          NADH dehydrogenase (quinone) [Desulfotomaculum reducens MI-1].
14250934     597       NuoE->Nqo2_2Fe_ferroxin+gly-rich_loop+rossman-like_fold+SLBB+4helix_metal-bind+4Fer*->NuoG_like->?->NuoG->NuoG->                                                                                                                                                                                                                                                       Eubacterium acidaminophilum                                                       firmicutes                                          HymB protein [Eubacterium acidaminophilum].
67916532     597       NuoE->?->2Fe_2S_ferrodoxin->Nqo2_2Fe_ferroxin+gly-rich_loop+rossman-like_fold+SLBB+4helix_metal-bind+4Fer*->NuoG_like->                                                                                                                                                                                                                                                Clostridium thermocellum ATCC 27405                                               firmicutes                                          NADH dehydrogenase (ubiquinone) [Clostridium thermocellum ATCC
89896716     597       <-MoaA<-MobA<-NuoG<-NuoG<-Nqo2_2Fe_ferroxin+gly-rich_loop+rossman-like_fold+SLBB+4helix_metal-bind+4Fer*<-NuoE                                                                                                                                                                                                                                                         Desulfitobacterium hafniense Y51                                                  firmicutes                                          NADH dehydrogenase I chain F [Desulfitobacterium hafniense Y51].
109647343    597       <-MoaA<-MobA<-NuoG<-NuoG<-Nqo2_2Fe_ferroxin+gly-rich_loop+rossman-like_fold+SLBB+4helix_metal-bind+4Fer*<-NuoE                                                                                                                                                                                                                                                         Desulfitobacterium hafniense DCB-2                                                firmicutes                                          Respiratory-chain NADH dehydrogenase domain, 51 kDa subunit
20515893     596       NuoE->?->2Fe_2S_ferrodoxin->Nqo2_2Fe_ferroxin+gly-rich_loop+rossman-like_fold+SLBB+4helix_metal-bind+4Fer*->NuoG_like->                                                                                                                                                                                                                                                Thermoanaerobacter tengcongensis MB4                                              firmicutes                                          NADH:ubiquinone oxidoreductase, NADH-binding (51 kD) subunit
76795774     596       <-NuoG_like<-Nqo2_2Fe_ferroxin+gly-rich_loop+rossman-like_fold+SLBB+4helix_metal-bind+4Fer*<-2Fe_2S_ferrodoxin<-?<-NuoE                                                                                                                                                                                                                                                Thermoanaerobacter ethanolicus ATCC 33223                                         firmicutes                                          NADH dehydrogenase (quinone) [Thermoanaerobacter ethanolicus ATCC
77686400     596       <-NuoG_like<-Nqo2_2Fe_ferroxin+gly-rich_loop+rossman-like_fold+SLBB+4helix_metal-bind+4Fer*<-2Fe_2S_ferrodoxin<-NuoE                                                                                                                                                                                                                                                   Alkaliphilus metalliredigenes QYMF                                                firmicutes                                          NADH dehydrogenase (quinone) [Alkaliphilus metalliredigenes QYMF].
56387326     624       NuoE->Nqo2_2Fe_ferroxin+gly-rich_loop+rossman-like_fold+SLBB+4helix_metal-bind+4Fer*->NuoG_like->                                                                                                                                                                                                                                                                      Clostridium saccharoperbutylacetonicum                                            firmicutes                                          uptake hydrogenase [Clostridium saccharoperbutylacetonicum].
106887713    595       NuoE->?->2Fe_2S_ferrodoxin->Nqo2_2Fe_ferroxin+gly-rich_loop+rossman-like_fold+SLBB+4helix_metal-bind+4Fer*->NuoG_like->                                                                                                                                                                                                                                                Clostridium phytofermentans ISDg                                                  firmicutes                                          NADH dehydrogenase (quinone) [Clostridium phytofermentans ISDg].
82744630     626       NuoE->Nqo2_2Fe_ferroxin+gly-rich_loop+rossman-like_fold+SLBB+4helix_metal-bind+4Fer*->NuoG_like->                                                                                                                                                                                                                                                                      Clostridium beijerincki NCIMB 8052                                                firmicutes                                          NADH:ubiquinone oxidoreductase, NADH-binding (51 kD) subunit
88945912     627       NuoE->?*->NuoG_like->NuoE->?->NuoG_like->                                                                                                                                                                                                                                                                                                                              Desulfotomaculum reducens MI-1                                                    firmicutes                                          NADH dehydrogenase (quinone) [Desulfotomaculum reducens MI-1].
106886331    628       NuoE->Nqo2_2Fe_ferroxin+gly-rich_loop+rossman-like_fold+SLBB+4helix_metal-bind+4Fer*->NuoG_like->                                                                                                                                                                                                                                                                      Clostridium phytofermentans ISDg                                                  firmicutes                                          NADH dehydrogenase (quinone) [Clostridium phytofermentans ISDg].
77996615     592       NuoE->Nqo2_2Fe_ferroxin+gly-rich_loop+rossman-like_fold+SLBB+4helix_metal-bind+4Fer*->NuoG->?->?->CODH_Carbon_monoxide_dehydrogenase->                                                                                                                                                                                                                                 Carboxydothermus hydrogenoformans Z-2901                                          firmicutes                                          Fe-hydrogenase, beta subunit [Carboxydothermus hydrogenoformans
67875538     624       <-NuoG_like<-Nqo2_2Fe_ferroxin+gly-rich_loop+rossman-like_fold+SLBB+4helix_metal-bind+4Fer*<-NuoE                                                                                                                                                                                                                                                                      Clostridium thermocellum ATCC 27405                                               firmicutes                                          NADH dehydrogenase (ubiquinone) [Clostridium thermocellum ATCC
106893585    623       NuoE->Nqo2_2Fe_ferroxin+gly-rich_loop+rossman-like_fold+SLBB+4helix_metal-bind+4Fer*->NuoG_like->?->ThiH->                                                                                                                                                                                                                                                             Clostridium sp. OhILAs                                                            firmicutes                                          NADH dehydrogenase (quinone) [Clostridium sp. OhILAs].
90572928     628       <-Formate/nitrite_transporter||?->NuoE->Nqo2_2Fe_ferroxin+gly-rich_loop+rossman-like_fold+SLBB+4helix_metal-bind+4Fer*->NuoG_like->                                                                                                                                                                                                                                    Clostridium difficile QCD-32g58                                                   firmicutes                                          hypothetical protein CdifQ_02003749 [Clostridium difficile
83590554     619       <-NuoG_like<-Nqo2_2Fe_ferroxin+gly-rich_loop+rossman-like_fold+SLBB+4helix_metal-bind+4Fer*<-NuoE                                                                                                                                                                                                                                                                      Moorella thermoacetica ATCC 39073                                                 firmicutes                                          NADH dehydrogenase (quinone) [Moorella thermoacetica ATCC 39073].
89210552     632       NuoE->Nqo2_2Fe_ferroxin+gly-rich_loop+rossman-like_fold+SLBB+4helix_metal-bind+4Fer*->NuoG_like->                                                                                                                                                                                                                                                                      Halothermothrix orenii H 168                                                      firmicutes                                          4Fe-4S ferredoxin, iron-sulfur binding:Respiratory-chain NADH
71492468     590       NuoE->Nqo2_2Fe_ferroxin+gly-rich_loop+rossman-like_fold+SLBB+4helix_metal-bind+4Fer*->                                                                                                                                                                                                                                                                                 Syntrophomonas wolfei subsp. wolfei str. Goettingen                               firmicutes                                          NADH dehydrogenase (quinone) [Syntrophomonas wolfei subsp. wolfei
106894048    634       NuoE->Nqo2_2Fe_ferroxin+gly-rich_loop+rossman-like_fold+SLBB+4helix_metal-bind+4Fer*->NuoG->NuoG->NuoG->                                                                                                                                                                                                                                                               Clostridium sp. OhILAs                                                            firmicutes                                          NADH dehydrogenase (quinone) [Clostridium sp. OhILAs].
82499674     584       <-Nqo2_2Fe_ferroxin+gly-rich_loop+rossman-like_fold+SLBB+4helix_metal-bind+4Fer*<-NuoE                                                                                                                                                                                                                                                                                 Caldicellulosiruptor saccharolyticus DSM 8903                                     firmicutes                                          NADH:ubiquinone oxidoreductase, NADH-binding subunit F
77684581     582       NuoE->Nqo2_2Fe_ferroxin+gly-rich_loop+rossman-like_fold+SLBB+4helix_metal-bind+4Fer*->                                                                                                                                                                                                                                                                                 Alkaliphilus metalliredigenes QYMF                                                firmicutes                                          NADH dehydrogenase (quinone) [Alkaliphilus metalliredigenes QYMF].
106893868    582       NuoE->Nqo2_2Fe_ferroxin+gly-rich_loop+rossman-like_fold+SLBB+4helix_metal-bind+4Fer*->                                                                                                                                                                                                                                                                                 Clostridium sp. OhILAs                                                            firmicutes                                          NADH dehydrogenase (quinone) [Clostridium sp. OhILAs].
106894818    635       NuoE->Nqo2_2Fe_ferroxin+gly-rich_loop+rossman-like_fold+SLBB+4helix_metal-bind+4Fer*->NuoG_like->                                                                                                                                                                                                                                                                      Clostridium sp. OhILAs                                                            firmicutes                                          NADH dehydrogenase (quinone) [Clostridium sp. OhILAs].
89211312     548       <-NuoG_like<-Nqo2_2Fe_ferroxin+gly-rich_loop+rossman-like_fold+SLBB+4helix_metal-bind+4Fer*                                                                                                                                                                                                                                                                            Halothermothrix orenii H 168                                                      firmicutes                                          4Fe-4S ferredoxin, iron-sulfur binding:Respiratory-chain NADH
98660579     617       <-NuoG<-NuoG<-NuoG<-Nqo2_2Fe_ferroxin+gly-rich_loop+rossman-like_fold+SLBB+4helix_metal-bind+4Fer*<-NuoE<-?<-?<-Formate/nitrite_transporter                                                                                                                                                                                                                            Pelotomaculum thermopropionicum SI                                                firmicutes                                          unnamed protein product [Pelotomaculum thermopropionicum SI].
98661929     653       ABC_superfamily_ATPase->?->NuoE->Nqo2_2Fe_ferroxin+gly-rich_loop+rossman-like_fold+SLBB+4helix_metal-bind+4Fer*->NuoG_like-><-?||?->ABC_superfamily_ATPase->                                                                                                                                                                                                           Pelotomaculum thermopropionicum SI                                                firmicutes                                          unnamed protein product [Pelotomaculum thermopropionicum SI].
71492497     604       NuoE->Nqo2_2Fe_ferroxin+gly-rich_loop+rossman-like_fold+SLBB+4helix_metal-bind+4Fer*->NuoG->AtoC->                                                                                                                                                                                                                                                                     Syntrophomonas wolfei subsp. wolfei str. Goettingen                               firmicutes                                          NADH dehydrogenase (quinone) [Syntrophomonas wolfei subsp. wolfei
94448907     846       Nqo2_2Fe_ferroxin+gly-rich_loop+rossman-like_fold+SLBB+4helix_metal-bind+4Fer*->NuoG_like->                                                                                                                                                                                                                                                                            Heliobacillus mobilis                                                             firmicutes                                          NADH dehydrogenase (ubiquinone) [Heliobacillus mobilis].
83590721     592       NuoG_like->?->?->NuoE->Nqo2_2Fe_ferroxin+gly-rich_loop+rossman-like_fold+SLBB+4helix_metal-bind+4Fer*->NuoG-><-?<-?<-endonuclease_III                                                                                                                                                                                                                                  Moorella thermoacetica ATCC 39073                                                 firmicutes                                          NADH dehydrogenase (quinone) [Moorella thermoacetica ATCC 39073].
31747592     617       Nqo2_2Fe_ferroxin+gly-rich_loop+rossman-like_fold+SLBB+4helix_metal-bind+4Fer*->                                                                                                                                                                                                                                                                                       Leptospirillum ferrooxidans                                                       nitrospirae                                         NADP-reducing hydrogenase subunit C [Leptospirillum ferrooxidans].
91203919     616       NuoA->NuoB->HycE->NuoD->NuoE->Nqo2_2Fe_ferroxin+gly-rich_loop+rossman-like_fold+SLBB+4helix_metal-bind+4Fer*->NuoG->                                                                                                                                                                                                                                                   Candidatus Kuenenia stuttgartiensis                                               planctomycetes                                      similar to proton-translocating NADH dehydrogenase I, 51 kDa
91203805     594       GlcD->?-><-?<-?<-Nqo2_2Fe_ferroxin+gly-rich_loop+rossman-like_fold+SLBB+4helix_metal-bind+4Fer*<-NuoE                                                                                                                                                                                                                                                                  Candidatus Kuenenia stuttgartiensis                                               planctomycetes                                      similar to NADH:ubiquinone oxidoreductase 51 kDa subunit
50875572     634       <-NuoG<-Nqo2_2Fe_ferroxin+gly-rich_loop+rossman-like_fold+SLBB+4helix_metal-bind+4Fer*<-NuoE                                                                                                                                                                                                                                                                           Desulfotalea psychrophila LSv54                                                   proteobacteria>deltaproteobacteria                  probable NADP-reducing hydrogenase, 51 kDa subunit [Desulfotalea
78194542     635       <-FdhD/NarQ<-?<-?<-NuoG<-Nqo2_2Fe_ferroxin+gly-rich_loop+rossman-like_fold+SLBB+4helix_metal-bind+4Fer*<-NuoE                                                                                                                                                                                                                                                          Geobacter metallireducens GS-15                                                   proteobacteria>deltaproteobacteria                  Respiratory-chain NADH dehydrogenase domain, 51 kDa subunit
85857933     637       NuoE->Nqo2_2Fe_ferroxin+gly-rich_loop+rossman-like_fold+SLBB+4helix_metal-bind+4Fer*->NuoG->                                                                                                                                                                                                                                                                           Syntrophus aciditrophicus SB                                                      proteobacteria>deltaproteobacteria                  NADH:ubiquinone oxidoreductase, NADH-binding subunit [Syntrophus
85860877     642       <-NuoG<-Nqo2_2Fe_ferroxin+gly-rich_loop+rossman-like_fold+SLBB+4helix_metal-bind+4Fer*<-NuoE                                                                                                                                                                                                                                                                           Syntrophus aciditrophicus SB                                                      proteobacteria>deltaproteobacteria                  NADH:ubiquinone oxidoreductase, NADH-binding subunit [Syntrophus
85860696     642       <-NuoG<-Nqo2_2Fe_ferroxin+gly-rich_loop+rossman-like_fold+SLBB+4helix_metal-bind+4Fer*<-NuoE                                                                                                                                                                                                                                                                           Syntrophus aciditrophicus SB                                                      proteobacteria>deltaproteobacteria                  NADH:ubiquinone oxidoreductase, NADH-binding subunit [Syntrophus
77918446     617       ABC_superfamily_ATPase->?->?->?->NuoE->Nqo2_2Fe_ferroxin+gly-rich_loop+rossman-like_fold+SLBB+4helix_metal-bind+4Fer*->NuoG->                                                                                                                                                                                                                                          Pelobacter carbinolicus DSM 2380                                                  proteobacteria>deltaproteobacteria                  NADH:ubiquinone oxidoreductase, NADH-binding (51 kD) subunit
78195795     591       <-NuoK<-NuoJ<-NuoI<-NuoH<-NuoG<-Nqo2_2Fe_ferroxin+gly-rich_loop+rossman-like_fold+SLBB+4helix_metal-bind+4Fer*<-NuoE<-NuoD<-HycE<-NuoB<-NuoA                                                                                                                                                                                                                           Geobacter metallireducens GS-15                                                   proteobacteria>deltaproteobacteria                  NADH dehydrogenase I, F subunit [Geobacter metallireducens GS-15].
39982215     591       NuoA->NuoB->HycE->NuoD->NuoE->Nqo2_2Fe_ferroxin+gly-rich_loop+rossman-like_fold+SLBB+4helix_metal-bind+4Fer*->NuoG->NuoH->NuoI->NuoJ->NuoK->                                                                                                                                                                                                                           Geobacter sulfurreducens PCA                                                      proteobacteria>deltaproteobacteria                  NADH dehydrogenase I, F subunit [Geobacter sulfurreducens PCA].
88933975     593       NuoA->NuoB->HycE->NuoD->NuoE->Nqo2_2Fe_ferroxin+gly-rich_loop+rossman-like_fold+SLBB+4helix_metal-bind+4Fer*->NuoG->NuoH->NuoI->NuoJ->NuoK->                                                                                                                                                                                                                           Geobacter uraniumreducens Rf4                                                     proteobacteria>deltaproteobacteria                  NADH dehydrogenase I, F subunit [Geobacter uraniumreducens Rf4].
71546556     603       <-Formate/nitrite_transporter<-NuoG<-NuoG<-?*<-NuoE                                                                                                                                                                                                                                                                                                                    Syntrophobacter fumaroxidans MPOB                                                 proteobacteria>deltaproteobacteria                  NADH dehydrogenase (quinone) [Syntrophobacter fumaroxidans MPOB].
4980493      607       <-Nqo2_2Fe_ferroxin+gly-rich_loop+rossman-like_fold+SLBB+4helix_metal-bind+4Fer*<-2Fe_2S_ferrodoxin<-NuoE                                                                                                                                                                                                                                                              Thermotoga maritima MSB8                                                          thermotogae                                         NADP-reducing hydrogenase, subunit C [Thermotoga maritima MSB8].
2865516      626       NuoE->Nqo2_2Fe_ferroxin+gly-rich_loop+rossman-like_fold+SLBB+4helix_metal-bind+4Fer*->NuoG_like->                                                                                                                                                                                                                                                                      Thermotoga maritima                                                               thermotogae                                         Fe-hydrogenase beta subunit [Thermotoga maritima].

----------------------------------------------------------------------------------------------
 II.Nqo1-like clade
^^^^^^^^^^^^^^^^^^^^
A.Nqo1/RnfC/PduS-like family
==========================
2.RnfC-like subfamily:

standard architecture: SBHM+gly-rich_loop+rossman-like_fold+SLBB+Fer4.  C-terminal helical_region is also found in some gamma proteobacteria
51855723     446       SBHM+gly-rich_loop+rossman-like_fold+SLBB+Fer4*->RnfD->RnfG->NqrD->NqrD->RnfB->                                                                                                                                                                                                                                                                                        Symbiobacterium thermophilum IAM 14863                                            actinobacteria                                      Na+-transporting NADH-quinone reductase subunit 1 [Symbiobacterium
29337922     445       RnfB->SBHM+gly-rich_loop+rossman-like_fold+SLBB+Fer4*->RnfD->RnfG->NqrD->NqrD->                                                                                                                                                                                                                                                                                        Bacteroides thetaiotaomicron VPI-5482                                             bacteroidetes/chlorobi                              Na+-transporting NADH:ubiquinone oxidoreductase, Electron transport
60493531     445       <-NqrD<-NqrD<-RnfG<-RnfD<-SBHM+gly-rich_loop+rossman-like_fold+SLBB+Fer4*<-RnfB                                                                                                                                                                                                                                                                                        Bacteroides fragilis NCTC 9343                                                    bacteroidetes/chlorobi                              electron transport complex protein [Bacteroides fragilis NCTC
34540141     443       RnfB->SBHM+gly-rich_loop+rossman-like_fold+SLBB+Fer4*->RnfD->RnfG->NqrD->NqrD->                                                                                                                                                                                                                                                                                        Porphyromonas gingivalis W83                                                      bacteroidetes/chlorobi                              electron transport complex, RnfABCDGE type, C subunit
88712991     442       RnfB->SBHM+gly-rich_loop+rossman-like_fold+SLBB+Fer4*->RnfD->RnfG->NqrD->NqrD->                                                                                                                                                                                                                                                                                        Flavobacteriales bacterium HTCC2170                                               bacteroidetes/chlorobi                              electron transport complex protein [Flavobacteriales bacterium
67917558     441       RnfB->SBHM+gly-rich_loop+rossman-like_fold+SLBB+Fer4*->RnfD->RnfG->NqrD->NqrD->                                                                                                                                                                                                                                                                                        Chlorobium limicola DSM 245                                                       bacteroidetes/chlorobi                              Electron transport complex, RnfABCDGE type, C subunit [Chlorobium
78166919     441       RnfB->SBHM+gly-rich_loop+rossman-like_fold+SLBB+Fer4*->RnfD->RnfG->NqrD->NqrD->                                                                                                                                                                                                                                                                                        Pelodictyon luteolum DSM 273                                                      bacteroidetes/chlorobi                              Electron transport complex, RnfABCDGE type, C subunit [Pelodictyon
71481645     441       RnfB->SBHM+gly-rich_loop+rossman-like_fold+SLBB+Fer4*->RnfD->RnfG->NqrD->NqrD->                                                                                                                                                                                                                                                                                        Prosthecochloris vibrioformis DSM 265                                             bacteroidetes/chlorobi                              Electron transport complex, RnfABCDGE type, C subunit
68552690     441       RnfB->SBHM+gly-rich_loop+rossman-like_fold+SLBB+Fer4*->RnfD->RnfG->NqrD->NqrD->                                                                                                                                                                                                                                                                                        Prosthecochloris aestuarii DSM 271                                                bacteroidetes/chlorobi                              Electron transport complex, RnfABCDGE type, C subunit
67939947     441       <-NqrD<-NqrD<-RnfG<-RnfD<-SBHM+gly-rich_loop+rossman-like_fold+SLBB+Fer4*<-RnfB                                                                                                                                                                                                                                                                                        Chlorobium phaeobacteroides BS1                                                   bacteroidetes/chlorobi                              Electron transport complex, RnfABCDGE type, C subunit [Chlorobium
67941776     288       <-SBHM+gly-rich_loop+rossman-like_fold+SLBB+Fer4*<-?<-RnfB                                                                                                                                                                                                                                                                                                             Chlorobium phaeobacteroides BS1                                                   bacteroidetes/chlorobi                              Electron transport complex, RnfABCDGE type, C subunit [Chlorobium
106894678    442       <-RnfB<-NqrD<-NqrD<-RnfG<-RnfD<-SBHM+gly-rich_loop+rossman-like_fold+SLBB+Fer4*                                                                                                                                                                                                                                                                                        Clostridium sp. OhILAs                                                            firmicutes                                          Electron transport complex, RnfABCDGE type, C subunit [Clostridium
67874817     439       <-RnfG<-RnfD<-SBHM+gly-rich_loop+rossman-like_fold+SLBB+Fer4*                                                                                                                                                                                                                                                                                                          Clostridium thermocellum ATCC 27405                                               firmicutes                                          Electron transport complex, RnfABCDGE type, C subunit [Clostridium
76797273     443       SBHM+gly-rich_loop+rossman-like_fold+SLBB+Fer4*->RnfD->RnfG->                                                                                                                                                                                                                                                                                                          Thermoanaerobacter ethanolicus ATCC 33223                                         firmicutes                                          Electron transport complex, RnfABCDGE type, C subunit
106885476    439       SBHM+gly-rich_loop+rossman-like_fold+SLBB+Fer4*->RnfD->                                                                                                                                                                                                                                                                                                                Clostridium phytofermentans ISDg                                                  firmicutes                                          electron transport complex, RnfABCDGE type, C subunit [Clostridium
90575351     445       GloA->?->?->SBHM+gly-rich_loop+rossman-like_fold+SLBB+Fer4*->RnfD->RnfG->NqrD->NqrD->RnfB->                                                                                                                                                                                                                                                                            Clostridium difficile QCD-32g58                                                   firmicutes                                          hypothetical protein CdifQ_02001111 [Clostridium difficile
82747741     437       SBHM+gly-rich_loop+rossman-like_fold+SLBB+Fer4*->RnfD->RnfG->NqrD->NqrD->RnfB->                                                                                                                                                                                                                                                                                        Clostridium beijerincki NCIMB 8052                                                firmicutes                                          Electron transport complex, RnfABCDGE type, C subunit [Clostridium
18145071     436       SBHM+gly-rich_loop+rossman-like_fold+SLBB+Fer4*->RnfD->                                                                                                                                                                                                                                                                                                                Clostridium perfringens str. 13                                                   firmicutes                                          conserved hypothetical protein [Clostridium perfringens str. 13].
89211863     441       SBHM+gly-rich_loop+rossman-like_fold+SLBB+Fer4*->RnfD->                                                                                                                                                                                                                                                                                                                Halothermothrix orenii H 168                                                      firmicutes                                          Electron transport complex, RnfABCDGE type, C subunit
28210724     449       SBHM+gly-rich_loop+rossman-like_fold+SLBB+Fer4*->RnfD->RnfG->NqrD->NqrD->RnfB->                                                                                                                                                                                                                                                                                        Clostridium tetani E88                                                            firmicutes                                          rnfC/nqrF [Clostridium tetani E88].
77687557     175       <-RnfG<-RnfD<-SBHM+gly-rich_loop+rossman-like_fold+SLBB+Fer4*                                                                                                                                                                                                                                                                                                          Alkaliphilus metalliredigenes QYMF                                                firmicutes                                          4Fe-4S ferredoxin, iron-sulfur binding [Alkaliphilus
34762677     279       <-NqrD<-RnfG<-RnfD<-SBHM+gly-rich_loop+rossman-like_fold+SLBB+Fer4*                                                                                                                                                                                                                                                                                                    Fusobacterium nucleatum subsp. vincentii ATCC 49256                               fusobacteria                                        Electron transport complex protein rnfC [Fusobacterium nucleatum
19712812     441       <-NqrD<-NqrD<-RnfG<-RnfD<-SBHM+gly-rich_loop+rossman-like_fold+SLBB+Fer4*                                                                                                                                                                                                                                                                                              Fusobacterium nucleatum subsp. nucleatum ATCC 25586                               fusobacteria                                        Nitrogen fixation iron-sulphur protein RNFC [Fusobacterium
91202359     446       <-MobA||?->SBHM+gly-rich_loop+rossman-like_fold+SLBB+Fer4*->RnfD->                                                                                                                                                                                                                                                                                                     Candidatus Kuenenia stuttgartiensis                                               planctomycetes                                      conserved hypothetical iron sulfur protein [Candidatus Kuenenia
68244774     605       NqrD->RnfB->SBHM+gly-rich_loop+rossman-like_fold+SLBB+Fer4*->RnfD->RnfG->NqrD->                                                                                                                                                                                                                                                                                        Magnetococcus sp. MC-1                                                            proteobacteria                                      Electron transport complex, RnfABCDGE type, C subunit
77389626     517       NqrD->RnfB->SBHM+gly-rich_loop+rossman-like_fold+SLBB+Fer4*->RnfD->RnfG->NqrD->                                                                                                                                                                                                                                                                                        Rhodobacter sphaeroides 2.4.1                                                     proteobacteria>alphaproteobacteria                  4Fe-4S ferredoxin, RnfC [Rhodobacter sphaeroides 2.4.1].
83368884     519       <-NqrD<-RnfG<-RnfD<-SBHM+gly-rich_loop+rossman-like_fold+SLBB+Fer4*<-RnfB<-NqrD                                                                                                                                                                                                                                                                                        Rhodobacter sphaeroides ATCC 17025                                                proteobacteria>alphaproteobacteria                  Electron transport complex, RnfABCDGE type, C subunit [Rhodobacter
56544282     487       <-NqrD<-RnfG<-RnfD<-SBHM+gly-rich_loop+rossman-like_fold+SLBB+Fer4*<-RnfB<-NqrD<-?||AtoC->                                                                                                                                                                                                                                                                             Zymomonas mobilis subsp. mobilis ZM4                                              proteobacteria>alphaproteobacteria                  NADH:ubiquinone oxidoreductase subunit [Zymomonas mobilis subsp.
83311714     498       NqrD->RnfB->SBHM+gly-rich_loop+rossman-like_fold+SLBB+Fer4*->RnfD->RnfG->NqrD->                                                                                                                                                                                                                                                                                        Magnetospirillum magneticum AMB-1                                                 proteobacteria>alphaproteobacteria                  Electron transport complex protein rnfC [Magnetospirillum
46202219     498       <-NqrD<-RnfG<-RnfD<-SBHM+gly-rich_loop+rossman-like_fold+SLBB+Fer4*<-RnfB<-NqrD                                                                                                                                                                                                                                                                                        Magnetospirillum magnetotacticum MS-1                                             proteobacteria>alphaproteobacteria                  COG4656: Predicted NADH:ubiquinone oxidoreductase, subunit RnfC
83372805     517       <-NqrD<-RnfG<-RnfD<-SBHM+gly-rich_loop+rossman-like_fold+SLBB+Fer4*<-RnfB<-NqrD                                                                                                                                                                                                                                                                                        Rhodobacter sphaeroides ATCC 17029                                                proteobacteria>alphaproteobacteria                  Electron transport complex, RnfABCDGE type, C subunit [Rhodobacter
1905810      519       NqrD->RnfB->SBHM+gly-rich_loop+rossman-like_fold+SLBB+Fer4*->RnfD->RnfG->NqrD->                                                                                                                                                                                                                                                                                        Rhodobacter capsulatus                                                            proteobacteria>alphaproteobacteria                  RnfC protein [Rhodobacter capsulatus].
74318035     558       NqrD->RnfB->SBHM+gly-rich_loop+rossman-like_fold+SLBB+Fer4*->RnfD->RnfG->NqrD->endonuclease_III->                                                                                                                                                                                                                                                                      Thiobacillus denitrificans ATCC 25259                                             proteobacteria>betaproteobacteria                   electron transport complex protein RnfC [Thiobacillus denitrificans
71846421     570       <-NqrD<-RnfG<-RnfD<-SBHM+gly-rich_loop+rossman-like_fold+SLBB+Fer4*<-RnfB<-NqrD                                                                                                                                                                                                                                                                                        Dechloromonas aromatica RCB                                                       proteobacteria>betaproteobacteria                   Electron transport complex, RnfABCDGE type, C subunit
71846747     503       RnfG->NqrD->?->NqrD->RnfB->SBHM+gly-rich_loop+rossman-like_fold+SLBB+Fer4*->RnfD->                                                                                                                                                                                                                                                                                     Dechloromonas aromatica RCB                                                       proteobacteria>betaproteobacteria                   Electron transport complex, RnfABCDGE type, C subunit
56312930     508       NqrD->RnfB->SBHM+gly-rich_loop+rossman-like_fold+SLBB+Fer4*->RnfD->RnfG->NqrD->                                                                                                                                                                                                                                                                                        Azoarcus sp. EbN1                                                                 proteobacteria>betaproteobacteria                   Electron transport complex protein rnfC (Nitrogen fixation protein
56314257     547       <-endonuclease_III<-NqrD<-RnfG<-RnfD<-SBHM+gly-rich_loop+rossman-like_fold+SLBB+Fer4*<-RnfB<-NqrD                                                                                                                                                                                                                                                                      Azoarcus sp. EbN1                                                                 proteobacteria>betaproteobacteria                   putative electron transport complex protein [Azoarcus sp. EbN1].
85860862     439       ABC_superfamily_ATPase->?->SBHM+gly-rich_loop+rossman-like_fold+SLBB+Fer4*->RnfD->?->NqrD->NqrD->                                                                                                                                                                                                                                                                      Syntrophus aciditrophicus SB                                                      proteobacteria>deltaproteobacteria                  electron transport complex protein, NADH-binding subunit
77917879     437       AtoC-><-NqrD<-RnfG<-RnfD<-SBHM+gly-rich_loop+rossman-like_fold+SLBB+Fer4*<-RnfB<-NqrD                                                                                                                                                                                                                                                                                  Pelobacter carbinolicus DSM 2380                                                  proteobacteria>deltaproteobacteria                  nitrogen fixation iron-sulphur protein RNFC [Pelobacter
71546558     440       <-NuoE<-?<-?||?->?*->RnfD->?->NqrD->NqrD->RnfB->                                                                                                                                                                                                                                                                                                                       Syntrophobacter fumaroxidans MPOB                                                 proteobacteria>deltaproteobacteria                  Electron transport complex, RnfABCDGE type, C subunit
50875659     438       SBHM+gly-rich_loop+rossman-like_fold+SLBB+Fer4*->RnfD->?->NqrD->NqrD->RnfB->                                                                                                                                                                                                                                                                                           Desulfotalea psychrophila LSv54                                                   proteobacteria>deltaproteobacteria                  probable electron transport complex protein [Desulfotalea
15831592     772       NqrD->RnfB->SBHM+gly-rich_loop+rossman-like_fold+SLBB+Fer4+helical_region*->RnfD->RnfG->NqrD->endonuclease_III->                                                                                                                                                                                                                                                       Escherichia coli O157:H7 str. Sakai                                               proteobacteria>gammaproteobacteria                  electron transport complex protein RnfC [Escherichia coli O157:H7
82777103     772       <-MviM_oxidoreductase||?->?->NqrD->RnfB->SBHM+gly-rich_loop+rossman-like_fold+SLBB+Fer4+helical_region*->RnfD->RnfG->NqrD->endonuclease_III->                                                                                                                                                                                                                          Shigella dysenteriae Sd197                                                        proteobacteria>gammaproteobacteria                  hypothetical protein SDY_1852 [Shigella dysenteriae Sd197].
53728861     770       <-NqrD<-RnfG<-RnfD<-?<-SBHM+gly-rich_loop+rossman-like_fold+SLBB+Fer4+helical_region*<-RnfB<-NqrD                                                                                                                                                                                                                                                                      Actinobacillus pleuropneumoniae serovar 1 str. 4074                               proteobacteria>gammaproteobacteria                  COG4656: Predicted NADH:ubiquinone oxidoreductase, subunit RnfC
42631913     763       NqrD->RnfB->SBHM+gly-rich_loop+rossman-like_fold+SLBB+Fer4+helical_region*->RnfD->RnfG->NqrD->endonuclease_III->                                                                                                                                                                                                                                                       Haemophilus influenzae R2866                                                      proteobacteria>gammaproteobacteria                  COG4656: Predicted NADH:ubiquinone oxidoreductase, subunit RnfC
89073352     762       <-endonuclease_III<-NqrD<-RnfG<-RnfD<-SBHM+gly-rich_loop+rossman-like_fold+SLBB+Fer4+helical_region*<-RnfB<-NqrD||?->?->AtoC->                                                                                                                                                                                                                                         Photobacterium sp. SKA34                                                          proteobacteria>gammaproteobacteria                  electron transport complex protein RnfC [Photobacterium sp. SKA34].
46914161     761       NqrD->RnfB->SBHM+gly-rich_loop+rossman-like_fold+SLBB+Fer4+helical_region*->RnfD->RnfG->NqrD->endonuclease_III->GloA->                                                                                                                                                                                                                                                 Photobacterium profundum SS9                                                      proteobacteria>gammaproteobacteria                  putative NADH:ubiquinone oxidoreductase, subunit RnfC
90022046     745       NqrD->RnfB->SBHM+gly-rich_loop+rossman-like_fold+SLBB+Fer4+helical_region*->?->RnfD->RnfG->NqrD->                                                                                                                                                                                                                                                                      Saccharophagus degradans 2-40                                                     proteobacteria>gammaproteobacteria                  serine/threonine protein kinase [Saccharophagus degradans 2-40].
26108279     742       <-MviM_oxidoreductase||?->?->NqrD->RnfB->SBHM+gly-rich_loop+rossman-like_fold+SLBB+Fer4+helical_region*->RnfD->RnfG->NqrD->endonuclease_III->                                                                                                                                                                                                                          Escherichia coli CFT073                                                           proteobacteria>gammaproteobacteria                  Electron transport complex protein rnfC [Escherichia coli CFT073].
15802043     740       <-MviM_oxidoreductase||?->?->NqrD->RnfB->SBHM+gly-rich_loop+rossman-like_fold+SLBB+Fer4+helical_region*->RnfD->RnfG->NqrD->endonuclease_III->                                                                                                                                                                                                                          Escherichia coli O157:H7 EDL933                                                   proteobacteria>gammaproteobacteria                  electron transport complex protein RnfC [Escherichia coli O157:H7
16129587     740       NqrD->RnfB->SBHM+gly-rich_loop+rossman-like_fold+SLBB+Fer4+helical_region*->RnfD->RnfG->NqrD->endonuclease_III->                                                                                                                                                                                                                                                       Escherichia coli K12                                                              proteobacteria>gammaproteobacteria                  electron transport complex protein RnfC [Escherichia coli K12].
24051983     740       <-MviM_oxidoreductase||?->?->NqrD->RnfB->SBHM+gly-rich_loop+rossman-like_fold+SLBB+Fer4+helical_region*->RnfD->RnfG->NqrD->endonuclease_III->                                                                                                                                                                                                                          Shigella flexneri 2a str. 301                                                     proteobacteria>gammaproteobacteria                  putative membrane protein [Shigella flexneri 2a str. 301].
74312044     740       <-endonuclease_III<-NqrD<-RnfG<-RnfD<-SBHM+gly-rich_loop+rossman-like_fold+SLBB+Fer4+helical_region*<-RnfB<-NqrD<-?<-?||MviM_oxidoreductase->                                                                                                                                                                                                                          Shigella sonnei Ss046                                                             proteobacteria>gammaproteobacteria                  hypothetical protein SSO_1529 [Shigella sonnei Ss046].
75190669     740       <-MviM_oxidoreductase||?->?->NqrD->RnfB->SBHM+gly-rich_loop+rossman-like_fold+SLBB+Fer4+helical_region*->RnfD->RnfG->NqrD->endonuclease_III->                                                                                                                                                                                                                          Escherichia coli E24377A                                                          proteobacteria>gammaproteobacteria                  COG4656: Predicted NADH:ubiquinone oxidoreductase, subunit RnfC
75195709     740       <-MviM_oxidoreductase||?->?->NqrD->RnfB->SBHM+gly-rich_loop+rossman-like_fold+SLBB+Fer4+helical_region*->RnfD->RnfG->NqrD->endonuclease_III->                                                                                                                                                                                                                          Escherichia coli HS                                                               proteobacteria>gammaproteobacteria                  COG4656: Predicted NADH:ubiquinone oxidoreductase, subunit RnfC
75212966     740       <-MviM_oxidoreductase||?->?->NqrD->RnfB->SBHM+gly-rich_loop+rossman-like_fold+SLBB+Fer4+helical_region*->RnfD->RnfG->NqrD->endonuclease_III->                                                                                                                                                                                                                          Escherichia coli B171                                                             proteobacteria>gammaproteobacteria                  COG4656: Predicted NADH:ubiquinone oxidoreductase, subunit RnfC
75234942     740       <-MviM_oxidoreductase||?->?->NqrD->RnfB->SBHM+gly-rich_loop+rossman-like_fold+SLBB+Fer4+helical_region*->RnfD->RnfG->NqrD->endonuclease_III->                                                                                                                                                                                                                          Escherichia coli E110019                                                          proteobacteria>gammaproteobacteria                  COG4656: Predicted NADH:ubiquinone oxidoreductase, subunit RnfC
75257048     740       <-MviM_oxidoreductase||?->?->NqrD->RnfB->SBHM+gly-rich_loop+rossman-like_fold+SLBB+Fer4+helical_region*->RnfD->RnfG->NqrD->endonuclease_III->                                                                                                                                                                                                                          Escherichia coli E22                                                              proteobacteria>gammaproteobacteria                  COG4656: Predicted NADH:ubiquinone oxidoreductase, subunit RnfC
75512938     740       <-endonuclease_III<-NqrD<-RnfG<-RnfD<-SBHM+gly-rich_loop+rossman-like_fold+SLBB+Fer4+helical_region*<-RnfB<-NqrD<-?<-?||MviM_oxidoreductase->                                                                                                                                                                                                                          Escherichia coli 53638                                                            proteobacteria>gammaproteobacteria                  COG4656: Predicted NADH:ubiquinone oxidoreductase, subunit RnfC
82544003     740       <-endonuclease_III<-NqrD<-RnfG<-RnfD<-SBHM+gly-rich_loop+rossman-like_fold+SLBB+Fer4+helical_region*<-RnfB<-NqrD<-?<-?||MviM_oxidoreductase->                                                                                                                                                                                                                          Shigella boydii Sb227                                                             proteobacteria>gammaproteobacteria                  hypothetical protein SBO_1505 [Shigella boydii Sb227].
83571015     740       <-MviM_oxidoreductase||?->?->NqrD->RnfB->SBHM+gly-rich_loop+rossman-like_fold+SLBB+Fer4+helical_region*->RnfD->RnfG->NqrD->endonuclease_III->                                                                                                                                                                                                                          Shigella dysenteriae 1012                                                         proteobacteria>gammaproteobacteria                  COG4656: Predicted NADH:ubiquinone oxidoreductase, subunit RnfC
83587964     740       <-MviM_oxidoreductase||?->?->NqrD->RnfB->SBHM+gly-rich_loop+rossman-like_fold+SLBB+Fer4+helical_region*->RnfD->RnfG->NqrD->endonuclease_III->                                                                                                                                                                                                                          Escherichia coli 101-1                                                            proteobacteria>gammaproteobacteria                  COG4656: Predicted NADH:ubiquinone oxidoreductase, subunit RnfC
67157381     736       <-endonuclease_III<-NqrD<-RnfG<-RnfD<-SBHM+gly-rich_loop+rossman-like_fold+SLBB+Fer4+helical_region*<-RnfB<-NqrD                                                                                                                                                                                                                                                       Azotobacter vinelandii AvOP                                                       proteobacteria>gammaproteobacteria                  Electron transport complex, RnfABCDGE type, C subunit [Azotobacter
16419978     735       <-endonuclease_III<-NqrD<-RnfG<-RnfD<-SBHM+gly-rich_loop+rossman-like_fold+SLBB+Fer4+helical_region*<-RnfB<-NqrD<-?<-?||MviM_oxidoreductase->                                                                                                                                                                                                                          Salmonella typhimurium LT2                                                        proteobacteria>gammaproteobacteria                  putative respiratory-chain NADH dehydrogenase [Salmonella
56127831     735       <-MviM_oxidoreductase||?->?->NqrD->RnfB->SBHM+gly-rich_loop+rossman-like_fold+SLBB+Fer4+helical_region*->RnfD->RnfG->NqrD->endonuclease_III->                                                                                                                                                                                                                          Salmonella enterica subsp. enterica serovar Paratyphi A str. ATCC                 proteobacteria>gammaproteobacteria                  putative NADH reducing dehydrogenase [Salmonella enterica subsp.
91793220     731       NqrD->RnfB->SBHM+gly-rich_loop+rossman-like_fold+SLBB+Fer4+helical_region*->RnfD->RnfG->NqrD->endonuclease_III->                                                                                                                                                                                                                                                       Shewanella denitrificans OS217                                                    proteobacteria>gammaproteobacteria                  electron transport complex, RnfABCDGE type, C subunit [Shewanella
94498904     727       NqrD->RnfB->SBHM+gly-rich_loop+rossman-like_fold+SLBB+Fer4+helical_region*->RnfD->RnfG->NqrD->endonuclease_III->GloA->                                                                                                                                                                                                                                                 Oceanobacter sp. RED65                                                            proteobacteria>gammaproteobacteria                  electron transport complex protein RnfC [Oceanobacter sp. RED65].
52307027     723       <-endonuclease_III<-NqrD<-RnfG<-RnfD<-SBHM+gly-rich_loop+rossman-like_fold+SLBB+Fer4+helical_region*<-RnfB<-NqrD                                                                                                                                                                                                                                                       Mannheimia succiniciproducens MBEL55E                                             proteobacteria>gammaproteobacteria                  NqrA protein [Mannheimia succiniciproducens MBEL55E].
77816820     709       SBHM+gly-rich_loop+rossman-like_fold+SLBB+Fer4+helical_region*->RnfD->RnfG->                                                                                                                                                                                                                                                                                           Shewanella putrefaciens CN-32                                                     proteobacteria>gammaproteobacteria                  Electron transport complex, RnfABCDGE type, C subunit [Shewanella
75178475     708       <-endonuclease_III<-NqrD<-RnfG<-RnfD<-SBHM+gly-rich_loop+rossman-like_fold+SLBB+Fer4+helical_region*<-RnfB<-NqrD<-?<-?||MviM_oxidoreductase->                                                                                                                                                                                                                          Shigella boydii BS512                                                             proteobacteria>gammaproteobacteria                  COG4656: Predicted NADH:ubiquinone oxidoreductase, subunit RnfC
91210842     708       NqrD->RnfB->SBHM+gly-rich_loop+rossman-like_fold+SLBB+Fer4+helical_region*->RnfD->RnfG->NqrD->endonuclease_III->                                                                                                                                                                                                                                                       Escherichia coli UTI89                                                            proteobacteria>gammaproteobacteria                  electron transport complex protein RnfC [Escherichia coli UTI89].
46156037     706       <-NqrD<-RnfG<-RnfD<-SBHM+gly-rich_loop+rossman-like_fold+SLBB+Fer4+helical_region*<-RnfB<-NqrD                                                                                                                                                                                                                                                                         Haemophilus somnus 2336                                                           proteobacteria>gammaproteobacteria                  COG4656: Predicted NADH:ubiquinone oxidoreductase, subunit RnfC
62180045     704       <-endonuclease_III<-NqrD<-RnfG<-RnfD<-SBHM+gly-rich_loop+rossman-like_fold+SLBB+Fer4+helical_region*<-RnfB<-NqrD                                                                                                                                                                                                                                                       Salmonella enterica subsp. enterica serovar Choleraesuis str.                     proteobacteria>gammaproteobacteria                  electron transport complex protein RnfC [Salmonella enterica subsp.
78363664     704       <-endonuclease_III<-NqrD<-RnfG<-RnfD<-SBHM+gly-rich_loop+rossman-like_fold+SLBB+Fer4+helical_region*<-RnfB<-NqrD                                                                                                                                                                                                                                                       Thiomicrospira crunogena XCL-2                                                    proteobacteria>gammaproteobacteria                  NADH oxidoreductase, RnfABCDGE type, C subunit [Thiomicrospira
33151623     702       NqrD->RnfB->SBHM+gly-rich_loop+rossman-like_fold+SLBB+Fer4+helical_region*->RnfD->RnfG->NqrD->                                                                                                                                                                                                                                                                         Haemophilus ducreyi 35000HP                                                       proteobacteria>gammaproteobacteria                  electron transport complex protein RnfC [Haemophilus ducreyi
77629242     698       <-endonuclease_III<-NqrD<-RnfG<-RnfD||?-><-SBHM+gly-rich_loop+rossman-like_fold+SLBB+Fer4+helical_region*<-RnfB<-NqrD                                                                                                                                                                                                                                                  Yersinia pseudotuberculosis IP 31758                                              proteobacteria>gammaproteobacteria                  COG4656: Predicted NADH:ubiquinone oxidoreductase, subunit RnfC
76874957     846       <-endonuclease_III<-NqrD<-RnfG<-RnfD<-SBHM+gly-rich_loop+rossman-like_fold+SLBB+Fer4+helical_region*<-RnfB<-NqrD                                                                                                                                                                                                                                                       Pseudoalteromonas haloplanktis TAC125                                             proteobacteria>gammaproteobacteria                  Electron transport complex protein rnfC. [Pseudoalteromonas
88950000     681       SBHM+gly-rich_loop+rossman-like_fold+SLBB+Fer4+helical_region*->RnfD->RnfG->NqrD->endonuclease_III->                                                                                                                                                                                                                                                                   Halorhodospira halophila SL1                                                      proteobacteria>gammaproteobacteria                  Electron transport complex, RnfABCDGE type, B subunit:Electron
75437258     674       <-endonuclease_III<-NqrD<-RnfG<-RnfD<-?<-SBHM+gly-rich_loop+rossman-like_fold+SLBB+Fer4+helical_region*                                                                                                                                                                                                                                                                Actinobacillus succinogenes 130Z                                                  proteobacteria>gammaproteobacteria                  Na+-transporting NADHubiquinone oxidoreductase alpha subunit
16760456     673       <-MviM_oxidoreductase||?->?->NqrD->RnfB->SBHM+gly-rich_loop+rossman-like_fold+SLBB+Fer4+helical_region*->RnfD->RnfG->NqrD->endonuclease_III->                                                                                                                                                                                                                          Salmonella enterica subsp. enterica serovar Typhi str. CT18                       proteobacteria>gammaproteobacteria                  electron transport complex protein RnfC [Salmonella enterica subsp.
29141784     673       <-endonuclease_III<-NqrD<-RnfG<-RnfD<-SBHM+gly-rich_loop+rossman-like_fold+SLBB+Fer4+helical_region*<-RnfB<-NqrD<-?<-?||MviM_oxidoreductase->                                                                                                                                                                                                                          Salmonella enterica subsp. enterica serovar Typhi Ty2                             proteobacteria>gammaproteobacteria                  electron transport complex protein RnfC [Salmonella enterica subsp.
82523738     671       <-NqrD<-RnfG<-RnfD<-SBHM+gly-rich_loop+rossman-like_fold+SLBB+Fer4+helical_region*<-RnfB<-NqrD                                                                                                                                                                                                                                                                         uncultured gamma proteobacterium                                                  proteobacteria>gammaproteobacteria                  predicted NADH:ubiquinone oxidoreductase, subunit RfnC [uncultured
68058488     665       NqrD->RnfB->SBHM+gly-rich_loop+rossman-like_fold+SLBB+Fer4+helical_region*->RnfD->RnfG->NqrD->endonuclease_III->                                                                                                                                                                                                                                                       Haemophilus influenzae 86-028NP                                                   proteobacteria>gammaproteobacteria                  predicted NADH:ubiquinone oxidoreductase, subunit RnfC [Haemophilus
85059431     663       <-endonuclease_III<-NqrD<-RnfG<-RnfD<-SBHM+gly-rich_loop+rossman-like_fold+SLBB+Fer4+helical_region*<-RnfB<-NqrD                                                                                                                                                                                                                                                       Sodalis glossinidius str. 'morsitans'                                             proteobacteria>gammaproteobacteria                  putative iron-sulfur binding NADH dehydrogenase [Sodalis
107103021    774       NqrD->RnfB->SBHM+gly-rich_loop+rossman-like_fold+SLBB+Fer4+helical_region*->RnfD->RnfG->NqrD->endonuclease_III->                                                                                                                                                                                                                                                       Pseudomonas aeruginosa PACS2                                                      proteobacteria>gammaproteobacteria                  hypothetical protein PaerPA_01004090 [Pseudomonas aeruginosa
45436704     659       <-endonuclease_III<-NqrD<-RnfG<-RnfD||?-><-SBHM+gly-rich_loop+rossman-like_fold+SLBB+Fer4+helical_region*<-RnfB<-NqrD                                                                                                                                                                                                                                                  Yersinia pestis biovar Microtus str. 91001                                        proteobacteria>gammaproteobacteria                  putative iron-sulfur binding NADH dehydrogenase [Yersinia pestis
51589773     659       <-endonuclease_III<-NqrD<-RnfG<-RnfD||?-><-SBHM+gly-rich_loop+rossman-like_fold+SLBB+Fer4+helical_region*<-RnfB<-NqrD                                                                                                                                                                                                                                                  Yersinia pseudotuberculosis IP 32953                                              proteobacteria>gammaproteobacteria                  putative iron-sulfur binding NADH dehydrogenase [Yersinia
77636247     659       NqrD->RnfB->SBHM+gly-rich_loop+rossman-like_fold+SLBB+Fer4+helical_region*-><-?||RnfD->RnfG->NqrD->endonuclease_III->                                                                                                                                                                                                                                                  Yersinia pestis Angola                                                            proteobacteria>gammaproteobacteria                  COG4656: Predicted NADH:ubiquinone oxidoreductase, subunit RnfC
84319734     659       NqrD->?->?->SBHM+gly-rich_loop+rossman-like_fold+SLBB+Fer4+helical_region*->?->RnfD->RnfG->NqrD->endonuclease_III->                                                                                                                                                                                                                                                    Pseudomonas aeruginosa C3719                                                      proteobacteria>gammaproteobacteria                  COG4656: Predicted NADH:ubiquinone oxidoreductase, subunit RnfC
108811874    659       <-endonuclease_III<-NqrD<-RnfG<-RnfD||?-><-SBHM+gly-rich_loop+rossman-like_fold+SLBB+Fer4+helical_region*<-RnfB<-NqrD                                                                                                                                                                                                                                                  Yersinia pestis Nepal516                                                          proteobacteria>gammaproteobacteria                  iron-sulfur binding NADH dehydrogenase [Yersinia pestis Nepal516].
77963256     655       <-endonuclease_III<-NqrD<-RnfG<-RnfD||?-><-SBHM+gly-rich_loop+rossman-like_fold+SLBB+Fer4+helical_region*<-RnfB<-NqrD                                                                                                                                                                                                                                                  Yersinia mollaretii ATCC 43969                                                    proteobacteria>gammaproteobacteria                  COG4656: Predicted NADH:ubiquinone oxidoreductase, subunit RnfC
42629036     651       NqrD->RnfB->SBHM+gly-rich_loop+rossman-like_fold+SLBB+Fer4+helical_region*->RnfD->RnfG->NqrD->endonuclease_III->                                                                                                                                                                                                                                                       Haemophilus influenzae R2846                                                      proteobacteria>gammaproteobacteria                  COG4656: Predicted NADH:ubiquinone oxidoreductase, subunit RnfC
78687678     640       SBHM+gly-rich_loop+rossman-like_fold+SLBB+Fer4+helical_region*->RnfD->RnfG->NqrD->endonuclease_III->                                                                                                                                                                                                                                                                   Shewanella sp. ANA-3                                                              proteobacteria>gammaproteobacteria                  Electron transport complex, RnfABCDGE type, C subunit [Shewanella
85713242     624       <-endonuclease_III<-NqrD<-RnfG<-RnfD<-SBHM+gly-rich_loop+rossman-like_fold+SLBB+Fer4+helical_region*<-RnfB<-NqrD                                                                                                                                                                                                                                                       Idiomarina baltica OS145                                                          proteobacteria>gammaproteobacteria                  electron transport complex protein RnfC [Idiomarina baltica OS145].
75853667     621       <-SBHM+gly-rich_loop+rossman-like_fold+SLBB+Fer4+helical_region*<-RnfB<-NqrD                                                                                                                                                                                                                                                                                           Vibrio sp. Ex25                                                                   proteobacteria>gammaproteobacteria                  COG4656: Predicted NADH:ubiquinone oxidoreductase, subunit RnfC
108807598    620       <-endonuclease_III<-NqrD<-RnfG<-RnfD||?-><-SBHM+gly-rich_loop+rossman-like_fold+SLBB+Fer4+helical_region*<-RnfB<-NqrD                                                                                                                                                                                                                                                  Yersinia pestis Antiqua                                                           proteobacteria>gammaproteobacteria                  putative iron-sulfur binding NADH dehydrogenase [Yersinia pestis
77952794     609       NqrD->RnfB->SBHM+gly-rich_loop+rossman-like_fold+SLBB+Fer4+helical_region*->RnfD->RnfG->NqrD->endonuclease_III->                                                                                                                                                                                                                                                       Marinobacter aquaeolei VT8                                                        proteobacteria>gammaproteobacteria                  Electron transport complex, RnfABCDGE type, C subunit [Marinobacter
84325784     774       NqrD->RnfB->SBHM+gly-rich_loop+rossman-like_fold+SLBB+Fer4+helical_region*->RnfG->NqrD->endonuclease_III->                                                                                                                                                                                                                                                             Pseudomonas aeruginosa 2192                                                       proteobacteria>gammaproteobacteria                  COG4656: Predicted NADH:ubiquinone oxidoreductase, subunit RnfC
88799939     601       <-endonuclease_III<-NqrD<-RnfG<-RnfD<-SBHM+gly-rich_loop+rossman-like_fold+SLBB+Fer4+helical_region*<-RnfB<-NqrD                                                                                                                                                                                                                                                       Reinekea sp. MED297                                                               proteobacteria>gammaproteobacteria                  predicted NADH:ubiquinone oxidoreductase, subunit RnfC [Reinekea
90417026     596       <-NqrD<-RnfG<-RnfD<-SBHM+gly-rich_loop+rossman-like_fold+SLBB+Fer4+helical_region*<-RnfB<-NqrD                                                                                                                                                                                                                                                                         marine gamma proteobacterium HTCC2207                                             proteobacteria>gammaproteobacteria                  electron transport complex protein RnfC [marine gamma
88706626     587       NqrD->RnfB->SBHM+gly-rich_loop+rossman-like_fold+SLBB+Fer4+helical_region*->RnfD->RnfG->NqrD->                                                                                                                                                                                                                                                                         gamma proteobacterium KT 71                                                       proteobacteria>gammaproteobacteria                  Electron transport complex protein rnfC [gamma proteobacterium KT
77976827     574       <-SBHM+gly-rich_loop+rossman-like_fold+SLBB+Fer4+helical_region*<-RnfB<-NqrD                                                                                                                                                                                                                                                                                           Yersinia intermedia ATCC 29909                                                    proteobacteria>gammaproteobacteria                  COG4656: Predicted NADH:ubiquinone oxidoreductase, subunit RnfC
77973216     573       NqrD->RnfB->SBHM+gly-rich_loop+rossman-like_fold+SLBB+Fer4+helical_region*->                                                                                                                                                                                                                                                                                           Yersinia frederiksenii ATCC 33641                                                 proteobacteria>gammaproteobacteria                  COG4656: Predicted NADH:ubiquinone oxidoreductase, subunit RnfC
75238810     774       <-endonuclease_III<-NqrD<-RnfG<-RnfD<-SBHM+gly-rich_loop+rossman-like_fold+SLBB+Fer4+helical_region*<-RnfB<-NqrD<-?<-?||MviM_oxidoreductase->                                                                                                                                                                                                                          Escherichia coli F11                                                              proteobacteria>gammaproteobacteria                  COG4656: Predicted NADH:ubiquinone oxidoreductase, subunit RnfC
32038600     774       NqrD->RnfB->SBHM+gly-rich_loop+rossman-like_fold+SLBB+Fer4+helical_region*->RnfD->RnfG->NqrD->endonuclease_III->                                                                                                                                                                                                                                                       Pseudomonas aeruginosa UCBPP-PA14                                                 proteobacteria>gammaproteobacteria                  COG4656: Predicted NADH:ubiquinone oxidoreductase, subunit RnfC
77956994     558       NqrD->RnfB->SBHM+gly-rich_loop+rossman-like_fold+SLBB+Fer4+helical_region*->                                                                                                                                                                                                                                                                                           Yersinia bercovieri ATCC 43970                                                    proteobacteria>gammaproteobacteria                  COG4656: Predicted NADH:ubiquinone oxidoreductase, subunit RnfC
56179906     556       NqrD->RnfB->SBHM+gly-rich_loop+rossman-like_fold+SLBB+Fer4+helical_region*->RnfD->RnfG->NqrD->endonuclease_III->                                                                                                                                                                                                                                                       Idiomarina loihiensis L2TR                                                        proteobacteria>gammaproteobacteria                  Predicted NADH:ubiquinone oxidoreductase, subunit RnfC [Idiomarina
53802977     523       NqrD->RnfB->SBHM+gly-rich_loop+rossman-like_fold+SLBB+Fer4+helical_region*->RnfD->RnfG->NqrD->endonuclease_III->                                                                                                                                                                                                                                                       Methylococcus capsulatus str. Bath                                                proteobacteria>gammaproteobacteria                  electron transport complex protein RnfC [Methylococcus capsulatus
9949637      774       NqrD->RnfB->SBHM+gly-rich_loop+rossman-like_fold+SLBB+Fer4+helical_region*->RnfD->RnfG->NqrD->endonuclease_III->                                                                                                                                                                                                                                                       Pseudomonas aeruginosa PAO1                                                       proteobacteria>gammaproteobacteria                  probable ferredoxin [Pseudomonas aeruginosa PAO1].
75826322     775       <-GloA<-endonuclease_III<-NqrD<-RnfG<-RnfD<-SBHM+gly-rich_loop+rossman-like_fold+SLBB+Fer4+helical_region*<-RnfB<-NqrD||?->AtoC->                                                                                                                                                                                                                                      Vibrio cholerae O395                                                              proteobacteria>gammaproteobacteria                  COG4656: Predicted NADH:ubiquinone oxidoreductase, subunit RnfC
94415351     776       <-endonuclease_III<-NqrD<-RnfG<-RnfD<-SBHM+gly-rich_loop+rossman-like_fold+SLBB+Fer4+helical_region*<-RnfB<-NqrD                                                                                                                                                                                                                                                       Pseudomonas aeruginosa PA7                                                        proteobacteria>gammaproteobacteria                  hypothetical protein PaerP_01002904 [Pseudomonas aeruginosa PA7].
75829856     776       <-GloA<-endonuclease_III<-NqrD<-RnfG<-RnfD<-SBHM+gly-rich_loop+rossman-like_fold+SLBB+Fer4+helical_region*<-RnfB<-NqrD||?->AtoC->                                                                                                                                                                                                                                      Vibrio cholerae MO10                                                              proteobacteria>gammaproteobacteria                  COG4656: Predicted NADH:ubiquinone oxidoreductase, subunit RnfC
[truncated: 438,829 more chars]
